# Supplementary material for: An Endoglucanase Secreted by Ustilago esculenta Promotes Fungal Proliferation
Source: J Fungi (Basel). 2022 Oct 7;8(10):1050. doi: 10.3390/jof8101050 (PMC9605326; doi:10.3390/jof8101050)
Supplement: Supplementary file 1 [file jof-08-01050-s001.zip]

Archive with 8 entries (8 files):
- Figure S1.tif
- Figure S2.tif
- Figure S3.tif
- Figure S4.tif
- Figure S5.tif
- suplementary Materials.pdf
- Table S1.pdf
- transcriptome analysis data.xlsx
