# Supplementary material for: An Endoglucanase Secreted by Ustilago esculenta Promotes Fungal Proliferation
Source: J Fungi (Basel). 2022 Oct 7;8(10):1050. doi: 10.3390/jof8101050 (PMC9605326; doi:10.3390/jof8101050)
Supplement: Supplementary file 1 [file jof-08-01050-s001.zip › transcriptome analysis data.xlsx]

## Sheet: all_compare
gene_id	WT01_count	WT02_count	WT03_count	WT31_count	WT32_count	WT33_count	KO31_count	KO32_count	KO33_count	OE31_count	OE32_count	OE33_count	WT01_fpkm	WT02_fpkm	WT03_fpkm	WT31_fpkm	WT32_fpkm	WT33_fpkm	KO31_fpkm	KO32_fpkm	KO33_fpkm	OE31_fpkm	OE32_fpkm	OE33_fpkm	WT3vsWT0_WT3	WT3vsWT0_WT0	WT3vsWT0_log2FoldChange	WT3vsWT0_pvalue	WT3vsWT0_padj	KO3vsWT0_KO3	KO3vsWT0_WT0	KO3vsWT0_log2FoldChange	KO3vsWT0_pvalue	KO3vsWT0_padj	OE3vsWT0_OE3	OE3vsWT0_WT0	OE3vsWT0_log2FoldChange	OE3vsWT0_pvalue	OE3vsWT0_padj	KO3vsWT3_KO3	KO3vsWT3_WT3	KO3vsWT3_log2FoldChange	KO3vsWT3_pvalue	KO3vsWT3_padj	OE3vsWT3_OE3	OE3vsWT3_WT3	OE3vsWT3_log2FoldChange	OE3vsWT3_pvalue	OE3vsWT3_padj
Zlat_10022616	41311	385336	678	202834	74187	138510	201298	259006	316713	10419	5270	121	5170.35	57069.6	67.7068	30794.2	9684.09	20239.1	25452.1	31898.9	38345.8	1000.38	507.479	14.5748	64724.8	100814	-0.639323	0.71522	0.967817	86981.2	85472.9	0.0252585	0.989645	0.999979	210431	108469	0.956027	0.633388	0.999946	79062.3	48845.3	0.694801	0.713026	0.999993	193363	65841.7	1.55419	0.447727	0.999863
Zlat_10020197	59706	54181	30160	18619	35269	26944	15759	16069	16379	68786	71534	74282	1458.33	1566.01	587.784	551.655	898.479	725.067	388.863	387.936	387.01	1288.91	1517.54	1746.16	57817.3	44739.8	0.369907	0.717848	0.968307	5668.31	24655.1	-2.11882	0.0758732	0.602182	61004.7	47468	0.36195	0.71501	0.999946	5141.82	19398	-1.9134	0.096008	0.999993	55761.8	56661	-0.0230741	0.984504	0.999863
Zlat_10037050	47585	70175	140465	5742	6832	6287	3619	2515	1411	303962	432872	561782	2823.24	4926.86	6649.57	413.251	422.768	418.009	216.918	148.951	80.9844	13835.1	22956.5	32078	121068	78415.9	0.626574	NA	1	4334.98	40161.9	-3.21593	0.00909899	0.201535	380415	83382.3	2.18974	0.121156	0.97933	3790.92	29186.5	-2.94778	NA	1	346903	117605	1.56056	0.392362	0.999863
Zlat_10028349	60813	46647	54693	31812	54874	43343	17723	18341.5	18960	53302	68159.5	83017	1485.37	1348.26	1065.9	942.545	1397.92	1170.23	437.326	442.66	447.995	998.773	1475.13	1951.49	64470.1	51283.9	0.330094	0.711809	0.967018	6800.55	26457.9	-1.95827	0.0753408	0.600995	63137.3	54387.6	0.215199	0.821528	0.999946	6155.19	24711.8	-2.00353	0.0581335	0.999993	57639.9	63460.4	-0.138789	0.897217	0.999863
Zlat_10022701	21509	127204	24153	76554	60962	68758	79487	76014	72541	36144	31303.5	26463	3099.19	21689	2776.82	13380.4	9161.45	11270.9	11570.6	10840.9	10111.3	3995.3	3832.5	3669.69	46281.6	43926.5	0.0753355	0.922315	0.991737	26117	32578.7	-0.318567	0.814957	0.999979	40541	47082.9	-0.215833	0.789701	0.999946	23721.8	26956.5	-0.183994	0.881676	0.999993	37169.4	46380.9	-0.319425	0.573359	0.999863
Zlat_10039676	32812	68647	72152	56968	58777	57872.5	24296	22029.5	19763	51271	48457.5	45644	1731.11	4285.72	3037.3	3645.82	3234.27	3440.05	1294.96	1151.81	1008.65	2075.15	2196.37	2317.59	90678.6	50694.3	0.83891	0.339864	0.84395	38501.5	28646.2	0.426077	0.727	0.999979	46178.1	53987.2	-0.225426	0.753797	0.999946	33662	34366.8	-0.030437	0.978839	0.999993	42268.8	89214.7	-1.07769	0.241	0.999863
Zlat_10009253	192	1728	1666	37	1134	585.5	164	122	80	2817	22357	41897	10.8294	115.334	74.9764	2.53149	66.71	34.6208	9.34491	6.85498	4.36504	121.892	1198.09	2274.29	4096.77	980.945	2.06192	0.180519	0.699472	41.2482	598.656	-3.68439	0.00575081	0.154712	23085.5	1048.45	4.46057	NA	1	37.5075	1063.74	-4.67842	0.00148308	0.448127	20975.6	3986.73	2.39552	NA	1
Zlat_10014893	111856	55059	69580	54977	39000	46988.5	49964	57162	64360	79610	56318.5	33027	5794.37	3375.1	2875.94	3454.63	2107.12	2780.87	2614.77	2920	3225.23	3163.74	2405.15	1646.56	64191.5	77774.8	-0.276947	0.760559	0.973701	19666.7	38392.6	-0.964484	0.437078	0.999979	44046.5	82322.2	-0.902258	0.291569	0.999946	17858.1	25935.5	-0.537735	0.651283	0.999993	40439.8	63295.8	-0.646321	0.482436	0.999863
Zlat_10012612	16107	53770	13716	16426	17373	16899.5	41689	35271	28853	57513	45542.5	33572	1587.23	6270.13	1078.45	1963.5	1785.57	1874.54	4150.28	3450.4	2750.51	4347.88	3765.91	3183.94	19820.5	22417.5	-0.177722	0.827283	0.981186	13166.3	15363.6	-0.221941	0.853619	0.999979	40883	23958.6	0.770932	0.299484	0.999946	11916.3	8506.43	0.487235	0.642113	0.999993	37485.6	19590.6	0.936243	0.231941	0.999863
Zlat_10016876	19371	104935	18285	13382	30188	21785	6313	7424	8535	13412	40628	67844	717.375	4598.6	540.303	601.157	1166.02	883.587	236.189	270.979	305.77	381.042	1399.55	2418.06	21660.7	36353.3	-0.747071	0.392659	0.872624	2973.13	26928.6	-3.17681	0.00915403	0.202294	41348.6	38956.4	0.0859481	NA	1	2682.02	9903.65	-1.88137	0.0633965	0.999993	37627.6	21468.6	0.809559	0.502282	0.999863
Zlat_10025479	3042	14633	1759	69484	76031	72757.5	57880	74984.5	92089	6444	3521.5	599	59.8847	340.88	27.6294	1659.26	1561.08	1610.17	1151.11	1452.42	1753.73	97.3191	54.3339	11.3487	33902.8	4952.25	2.77523	0.0137799	0.209105	25180.3	3708.66	2.76356	0.103815	0.688483	15253.3	5306.2	1.52335	0.237636	0.999946	22887.7	24820.7	-0.116737	0.945287	0.999993	14024.2	34439	-1.29614	NA	1
Zlat_10012294	6298	10923	1222	42430	70960	56695	49152	64398.5	79645	11754	10158	8562	212.158	435.422	32.8456	1733.82	2493.15	2113.48	1672.74	2134.1	2595.45	303.759	290.671	277.584	27747.7	5240.83	2.40452	0.0158588	0.226012	21623.2	3411.45	2.66443	0.111634	0.712918	17253	5582.02	1.62798	0.0813347	0.879349	19654.4	19387.9	0.0200106	0.990268	0.999993	15826.3	28109.2	-0.828751	0.365469	0.999863
Zlat_10043158	81642	24833	237102	5766	1831	3798.5	1872	1211	550	141088	109238	77388	9270.68	3336.86	21482.3	794.229	216.852	505.54	214.75	137.584	60.4168	12290.6	10374	8457.34	28033.9	112358	-2.00291	0.16601	0.678994	1007.62	48893.8	-5.61122	2.55267e-06	0.0010372	80828.8	119107	-0.559334	0.646421	0.999946	890.413	7355.89	-3.05523	0.0152627	0.999993	74103.6	27284.7	1.44146	NA	1
Zlat_10043956	23998	35713	1	0	0	0	0	0	0	262203	204160	146118	2671.96	4705.35	0.0888388	0	0	0	0	0	0	22396.4	19026.9	15657.4	97336.6	17201.6	2.50029	NA	1	1035.16	11193	-3.43729	0.356246	0.99472	147025	18304.4	3.00573	0.223828	0.999946	896.418	22284.9	-4.63846	NA	1	134773	94444.9	0.51286	NA	1
Zlat_10039677	18460	37249	37634	31136	31416	31276	14238	13187.5	12137	26335	28595	30855	3638.21	8687.23	5918.13	7443.75	6457.78	6950.77	2834.88	2574.44	2314	3981.76	4917.14	5852.53	50257.5	27283.7	0.881256	0.318452	0.828855	17006	15455	0.136928	0.906669	0.999979	27388.2	29053.1	-0.0851705	0.913661	0.999946	14918.6	18867.1	-0.339898	0.756192	0.999993	25039.6	49429.7	-0.981158	0.313582	0.999863
Zlat_10039472	22437	52489	25385	13883	11385	12634	20966	18393	15820	55845	45895.5	35946	781.942	2164.66	705.887	586.903	413.828	500.365	738.168	635.76	533.351	1493.07	1349.36	1205.65	24569.9	28301.5	-0.204073	0.828911	0.981199	6890.4	17634.8	-1.35426	0.237525	0.923586	39108.6	30175.7	0.374082	0.614842	0.999946	6234.97	8627.33	-0.46684	0.661896	0.999993	35838.3	24110.6	0.571885	0.573652	0.999863
Zlat_10008174	11923	59035	8519	9615	5630	7622.5	18080	15057.5	12035	46377	84781	123185	1155.01	6767.41	658.474	1129.86	568.836	849.347	1769.42	1448.62	1127.83	3446.59	7465.67	11484.8	23079.1	20292.9	0.185535	0.873944	0.986672	6684.79	15088.6	-1.17394	0.331912	0.984485	81297	21742.2	1.90268	0.10297	0.938025	6008.65	7122.41	-0.244554	0.817257	0.999993	74080	22558.5	1.71544	0.200817	0.999863
Zlat_10023399	106568	6845	166677	7761	8095	7928	1688	2696.5	3705	44516	57515	70514	8660.03	658.229	10807.3	765.039	686.098	725.568	138.578	214.918	291.258	2775.2	4145	5514.8	91459.6	95866.1	-0.0679158	0.965335	0.996154	2964.29	40200.2	-3.76583	0.00324767	0.109547	49684.7	101384	-1.02898	0.484837	0.999946	2605.76	22802.3	-3.13345	NA	1	45333.9	88910.9	-0.971783	0.561257	0.999863
Zlat_10027067	68119	14468	92569	11467	22437	16952	3326	7068.5	10811	35190	64770.5	94351	1732.94	435.547	1879.01	353.865	595.328	474.597	85.4806	175.77	266.059	686.784	1498.42	2310.06	55342.9	59069.3	-0.0940438	NA	1	2932.46	25956.5	-3.14376	0.00564661	0.152256	59996.8	62497.9	-0.0589434	0.966416	0.999946	2640.63	16541.3	-2.64484	0.0172563	0.999993	54652.8	54051.5	0.0159529	0.991619	0.999863
Zlat_10022627	11048	75740	2718	102839	17189	60014	57912	68249.5	78587	8722	6241.5	3761	802.688	6511.77	157.565	9063.46	1302.54	5183	4250.71	4887.08	5523.45	486.144	374.564	262.984	36006.2	21777.1	0.725417	0.534142	0.928304	23049.1	17609.3	0.388711	0.800772	0.999979	39949.5	23390.3	0.772248	0.574352	0.999946	20947	23315.5	-0.154164	0.913426	0.999993	36701.3	36275.1	0.0168413	0.989633	0.999863
novel.418	437	61533	386	67662	38949	53305.5	82191	84864.5	87538	12117	6192.5	268	13.5989	2265.91	9.58427	2554.12	1264.14	1909.13	2583.91	2609.57	2635.22	289.27	148.648	8.02639	26739.3	13780.7	0.956297	0.537281	0.929993	28564.9	12683.1	1.17149	NA	1	14097.2	14888	-0.0787568	0.963423	0.999946	25967.7	18988.4	0.451819	0.785641	0.999993	12975.3	27099.8	-1.06252	0.427053	0.999863
Zlat_10000782	60155	13296	11208	4555	3865	4210	2780	2881.5	2983	59422	169646	279869	7016.64	1835.23	1043.12	644.494	470.201	557.348	327.591	332.093	336.595	5317.29	18367.5	31417.7	40691.4	29956.3	0.441828	NA	1	2124.45	13939.3	-2.71829	0.0193676	0.30294	164889	31591.7	2.38385	0.154192	0.999946	1881.52	10315	-2.45832	NA	1	150009	39572.6	1.92246	0.307029	0.999863
Zlat_10028647	20571	14111	16639	8797	9269	9033	15098	13822	12546	49486	63793.5	78101	252.665	205.097	163.067	131.068	118.741	124.904	187.344	168.207	149.071	466.291	694.759	923.227	36591.1	16392.8	1.15838	0.324175	0.833782	5176.84	8369.4	-0.690868	0.528874	0.999979	56672.7	17376.1	1.70553	0.114694	0.964506	4684.2	10499	-1.16242	0.309248	0.999993	51720.9	35695.9	0.534999	0.696874	0.999863
Zlat_10028260	14583	29305	32023	25817	26629	26223	12042	10616	9190	22641	23358.5	24076	1323	3146.05	2318.05	2841.14	2519.68	2680.41	1103.68	955.108	806.54	1575.78	1838.95	2102.13	45750.9	22252.6	1.03978	0.257135	0.782121	6984.42	12479.9	-0.838552	0.428687	0.999979	22953.4	23693.8	-0.0458356	0.950631	0.999946	6203.01	16639.8	-1.42479	0.148721	0.999993	20996.5	44949.1	-1.09813	0.255901	0.999863
Zlat_10033003	17136	79686	9995	15850	24651	20250.5	17497	17657	17817	8614	30660.5	52707	818.446	4503.74	380.901	918.296	1227.98	1073.14	844.256	833.734	823.213	315.625	1369.19	2422.76	22985.3	27322.6	-0.249453	0.786105	0.977367	6223.53	20342.4	-1.70712	0.194466	0.869952	35406	29269.5	0.274562	0.807877	0.999946	5645.74	9933.63	-0.813092	0.468232	0.999993	32245	22727	0.504678	0.642756	0.999863
Zlat_10043137	13066	35655	26685	22740	23889	23314.5	10665	9496	8327	21478	22645	23812	991.31	3201.09	1615.41	2092.81	1890.35	1991.58	817.443	714.299	611.156	1250.1	1494.4	1738.7	38238.1	21362.8	0.839847	0.345646	0.847001	10408.5	12841.9	-0.304606	0.792921	0.999979	21238.1	22780.9	-0.101215	0.898643	0.999946	9151.79	14231.2	-0.638642	0.549603	0.999993	19419.7	37597.3	-0.953099	0.33344	0.999863
Zlat_10032659	30911	60001	12395	22967	23905	23436	22976	23399.5	23823	9332	15188	21044	1572.74	3612.56	503.199	1417.5	1268.56	1343.03	1181	1176.78	1172.57	364.255	697.363	1030.47	12785.4	29147.4	-1.18879	0.128678	0.618705	8156.09	18872.5	-1.20902	0.343223	0.990485	20441.1	31062.4	-0.603724	0.489708	0.999946	7402.58	8434.88	-0.187013	0.880097	0.999993	18678.9	12903.6	0.533543	0.520401	0.999863
Zlat_10030063	25023	2611	30910	2380	4903	3641.5	605	874	1143	61395	122054	182712	556.493	68.7129	548.489	64.2053	113.726	88.9656	13.5927	19.0915	24.5903	1047.46	2479.06	3910.66	52814.3	20126.8	1.39178	NA	1	940.19	8584.22	-3.2054	0.00901498	0.200806	113720	21276.8	2.41811	0.127937	0.991982	826.766	12921.3	-3.97802	NA	1	103558	51321	1.0128	0.583362	0.999863
Zlat_10028215	34700	1125	135258	2220	8925	5572.5	343	1185	2027	26731	69121	111511	3672.73	140.904	11422.8	285.027	985.247	635.137	36.6762	122.11	207.544	2170.5	6764.75	11359	30364.8	56600.1	-0.89845	0.575171	0.941041	604.662	23299.1	-5.26862	0.000129124	0.0145367	67179.8	59986.5	0.163363	0.919565	0.999946	540.505	8190.24	-3.92161	0.00140342	0.438735	61136.9	29576.4	1.04759	0.517875	0.999863
Zlat_10023237	45838	8263	43706	14979	22989	18984	60187	52822	45457	17483	28557.5	39632	1378.88	294.136	1049.03	546.583	721.269	633.926	1829.08	1575.95	1322.81	403.461	775.422	1147.38	49060.4	33544.7	0.548441	0.645233	0.954066	18492.6	14771.2	0.324764	0.792928	0.999979	30048.8	35456.5	-0.23876	0.824074	0.999946	16783.9	15613.9	0.104886	0.929334	0.999993	27415.9	48001	-0.808048	NA	1
Zlat_10025571	1610	8276	1212	64302	44389	54345.5	16859	29403.5	41948	11513	12765.5	14018	92.637	563.495	55.6429	4488.04	2663.86	3575.95	979.987	1657.44	2334.89	508.198	642.229	776.26	31966.3	2826.42	3.4994	2.60428e-05	0.00429423	10079.4	2107.53	2.25878	0.0995875	0.67782	15203.2	3028.76	2.32745	0.00697389	0.283204	9150.66	20333.2	-1.15083	0.365028	0.999993	13911.2	32187.3	-1.21031	0.0822245	0.999863
Zlat_10000707	80698	15084	36208	9477	17228	13352.5	37120	34019	30918	21782	17048	12314	4034.07	892.295	1444.22	574.678	898.24	736.459	1874.64	1684.9	1495.17	835.342	713.889	592.437	17217.1	46282.7	-1.4267	0.167283	0.680735	12343.2	20865.6	-0.75653	0.523519	0.999979	14381.2	48848.5	-1.76415	0.0725082	0.848261	11184.1	7000.43	0.676951	0.531399	0.999993	13186.3	16984.1	-0.365085	0.679913	0.999863
novel.1167	3201	7929	5527	84614	47801	66207.5	22831	37477.5	52124	4040	2714	1388	95.3432	279.469	131.353	3057.17	1484.97	2271.07	687.003	1094.45	1501.89	92.3147	66.0515	39.7883	32792.9	4737.19	2.79129	0.00176694	0.0638782	12560.8	2851.34	2.13982	0.179091	0.849463	8265.24	5050.24	0.710739	0.470655	0.999946	11415.9	23501.1	-1.04116	0.524589	0.999993	7594.21	33253.9	-2.13054	0.0648319	0.999863
Zlat_10009252	7066	1482	8814	185	4513	2349	1466	1516.5	1567	20736	126532	232327	402.515	99.9005	400.617	12.7836	268.133	140.458	84.367	85.3597	86.3524	906.19	6821.64	12737.1	48847.8	5873.74	3.05591	NA	1	938.432	2587.08	-1.46941	0.178099	0.848019	129515	6213.4	4.38157	0.00633718	0.271558	834.658	11689	-3.81105	0.00813383	0.857831	117703	47443.5	1.31084	NA	1
Zlat_10031623	10229	2307	78905	3478	3055	3266.5	939	996.5	1054	9480	8974	8468	855.568	228.339	5265.92	352.877	266.507	309.692	79.3445	82.3134	85.2823	608.296	644.975	681.654	2371.08	29469.3	-3.63564	0.00231786	0.0752808	584.148	12300.7	-4.40205	0.000478119	0.0336684	7410.39	31278.1	-2.07757	0.120368	0.977743	520.304	1316.6	-1.34695	0.182316	0.999993	6778.99	2370.45	1.51589	0.106187	0.999863
Zlat_10036278	12504	784	17494	3568	3147	3357.5	3199	2453	1707	30817	16825.5	2834	1283.83	95.2545	1433.16	444.382	337.002	390.692	331.82	250.683	169.547	2427.36	1353.7	280.04	2449.32	10591.4	-2.11248	0.0555373	0.431332	828.965	4447.14	-2.41316	0.106253	0.695265	10959.3	11197.5	-0.0310018	0.980229	0.999946	753.767	1355.92	-0.835095	0.536691	0.999993	10115	2448.3	2.04673	0.026069	0.999863
Zlat_10033569	10018	78294	7892	5724	13998	9861	5291	5841.5	6392	6272	32691.5	59111	448.495	4147.78	281.911	310.849	653.61	482.23	239.301	258.064	276.828	215.411	1381.14	2546.87	20326.6	23571.9	-0.213785	0.852519	0.983792	2561.95	18629.9	-2.86087	0.0234331	0.334539	35163.5	25313	0.474163	NA	1	2303.19	6884.5	-1.57742	0.121266	0.999993	31980.7	19926.5	0.682525	0.615951	0.999863
Zlat_10021931	27572	171	68290	1204	3060	2132	1945	2349	2753	50848	74057.5	97267	1060.01	7.77942	2094.81	56.1487	122.698	89.4235	75.5422	88.9644	102.387	1499.68	2549.28	3598.88	121976	32415.9	1.91178	0.323614	0.833628	3078.63	13316.8	-2.11651	0.150609	0.800835	65402.5	34315.3	0.930464	0.595661	0.999946	2699.96	28407.5	-3.39859	NA	1	59634.2	118396	-0.989431	0.613964	0.999863
Zlat_10047900	50464	730	49681	6603	3468	5035.5	9035	8475	7915	29985	51205	72425	1645.02	28.1594	1292.19	261.098	117.908	189.503	297.541	273.569	249.596	749.858	1511.01	2272.17	103096	35591	1.53438	NA	1	4030.46	14755.3	-1.87187	0.149601	0.799268	46694.2	37578.4	0.313315	0.847714	0.999946	3613.55	24823.6	-2.77981	NA	1	42546.1	100143	-1.23498	0.49556	0.999863
Zlat_10005100	3753	79124	1653	11759	12991	12375	23547	16452	9357	30037	17062.5	4088	250.392	6246.85	87.996	951.668	903.985	927.826	1587.11	1095.51	603.915	1537.39	899.941	262.491	6954.19	19332.6	-1.47506	0.2258	0.757258	5568.16	16976.8	-1.60718	0.362918	0.996469	20467.2	20841.9	-0.0261866	0.983711	0.999946	5063.49	4492.29	0.174089	0.909344	0.999993	18842.1	7010.01	1.42638	0.0842518	0.999863
Zlat_10020013	13539	19763	8334	6040	13946	9993	10016	11787.5	13559	13606	31504.5	49403	274.405	473.989	134.774	148.496	294.802	221.649	205.083	235.464	265.845	211.554	587.603	963.652	11359.4	12257.2	-0.10988	0.891798	0.988984	3961.99	7309.87	-0.881485	0.56106	0.999979	32238.4	13038.1	1.30602	0.214803	0.999946	3601.47	4866.63	-0.432103	0.764546	0.999993	29363.7	11228.9	1.38686	0.216392	0.999863
Zlat_10034312	9550	40068	10306	12292	7790	10041	13343	12652	11961	32295	24828.5	17362	195.638	971.311	168.457	305.454	166.442	235.948	276.142	256.589	237.036	507.54	424.922	342.304	14206.5	15774	-0.151124	0.867296	0.985706	4262.96	11060.8	-1.37366	0.379483	0.999979	20420.5	16876.1	0.274999	0.739991	0.999946	3875.59	5666.19	-0.545882	0.705979	0.999993	18727.3	14001.4	0.419658	0.650856	0.999863
Zlat_10000650	41251	14597	55799	3831	4558	4194.5	1385	1323.5	1262	52836	56674.5	60513	2397.66	1003.99	2587.78	270.108	276.315	273.212	81.3266	76.143	70.9593	2355.96	2870.5	3385.04	49858.6	36968.1	0.431522	NA	1	1132.68	16876.6	-3.90889	0.000378016	0.0287374	46584.3	39142.8	0.251079	0.846391	0.999946	1000.11	12394.6	-3.63969	NA	1	42559.6	48466.1	-0.1875	0.909836	0.999863
Zlat_10013439	14119	67388	11133	17506	11252	14379	19004	16602.5	14201	11595	7712.5	3830	528.583	2985.4	332.56	795.004	439.355	617.18	718.761	616.536	514.311	333.017	235.507	137.997	10247	23808.7	-1.21632	0.121479	0.604588	5600.03	17487.7	-1.64149	0.305889	0.970763	10519.9	25501.1	-1.27742	0.132618	0.99892	5091.48	5800.31	-0.18656	0.900198	0.999993	9666.96	10253	-0.0848574	0.900462	0.999863
Zlat_10039953	3319	114017	2541	5442	6618	6030	2127	2207.5	2288	7746	19028	30310	75.3764	3064.14	46.0448	149.92	156.759	153.339	48.8006	49.5337	50.2668	134.956	398.72	662.485	7186.08	27092.5	-1.91473	NA	1	742.988	24144.3	-5.01303	NA	1	18437.8	29229.7	-0.664809	0.670877	0.999946	675.432	3052.06	-2.16164	0.0979577	0.999993	16781.8	7100.05	1.24104	0.346946	0.999863
novel.1626	12207	132296	9178	6790	10524	8657	12136	14233	16330	14216	28753.5	43291	246.631	3162.97	147.957	166.411	221.766	194.088	247.71	283.44	319.169	220.344	531.061	841.778	19041.4	36670.9	-0.945577	0.431953	0.891477	4873.72	30176.3	-2.62852	NA	1	28730.6	39438	-0.457033	0.711912	0.999946	4426.38	6356.7	-0.51975	0.671438	0.999993	26177.1	18657.2	0.488602	0.692767	0.999863
Zlat_10005348	19683	35770	14683	8139	5758	6948.5	10882	9855.5	8829	36833	62554.5	88276	1249.98	2688.07	744.002	626.982	381.382	504.182	698.152	620.276	542.4	1794.46	3594.88	5395.31	35441.2	20174.6	0.812829	NA	1	4417.54	12394.8	-1.48745	0.169032	0.833384	57938	21485.8	1.43111	0.221701	0.999946	3968.98	9776.34	-1.29957	0.246374	0.999993	52799.5	34537.8	0.612349	0.681103	0.999863
Zlat_10020199	40396	10204	33362	7666	11495	9580.5	15263	13970	12677	40591	29562	18533	959.348	286.76	632.176	220.841	284.724	252.782	366.191	328.716	291.24	739.525	581.558	423.59	31423.4	28571.4	0.137217	0.909563	0.990555	5376.05	12949.8	-1.26648	0.25366	0.935736	21655.1	30205.6	-0.480118	0.656346	0.999946	4858.87	9407.9	-0.951417	0.388006	0.999993	19871.6	30690.9	-0.627082	NA	1
Zlat_10023158	14673	12386	14198	14635	19121	16878	7686	12363	17040	8295	4263.5	232	528.551	527.971	408.078	639.49	718.382	678.936	279.704	436.748	593.792	229.229	118.636	8.043	8241.49	12938.7	-0.650547	0.451967	0.898927	4144.14	6743.74	-0.700403	0.640986	0.999979	8037.69	13727.5	-0.772169	0.50831	0.999946	3766.44	5811.47	-0.623881	0.689437	0.999993	7400.33	8352.54	-0.174665	0.890479	0.999863
Zlat_10021055	13462	42657	23123	12669	6963	9816	13993	12962	11931	21904	18427	14950	1538.84	5770.12	2109	1756.71	830.151	1293.43	1615.94	1467.64	1319.34	1920.85	1782.77	1644.7	7601.47	21925.2	-1.52834	0.0178906	0.239948	4368.7	13876.8	-1.6655	0.276664	0.952759	17125.9	23404.4	-0.450642	0.504871	0.999946	3971.79	4114.24	-0.048852	0.973429	0.999993	15693.2	7588.61	1.04827	0.121741	0.999863
Zlat_10031839	9548	61201	11023	6164	5363	5763.5	10412	8695	6978	28731	24459	20187	1098.76	8334.09	1012.13	860.448	643.685	752.066	1210.47	993.64	776.813	2536.44	2386.09	2235.75	11209.5	20632.4	-0.880345	0.400095	0.875783	3412.43	15467.2	-2.17818	0.0783778	0.610901	21369.7	22123.4	-0.0500469	0.955574	0.999946	3081.99	3932.19	-0.348448	0.737178	0.999993	19576	10999.6	0.831746	0.410254	0.999863
Zlat_10037059	196	9825	60	37464	26711	32087.5	13201	16205.5	19210	8524	5195.5	1867	10.7715	638.946	2.63099	2497.51	1531.04	2014.28	732.921	877.1	1021.28	359.376	229.062	98.7477	15449.8	2249.15	2.78005	0.065109	0.464494	5444.69	2045.43	1.4135	0.444009	0.999979	5898.43	2428.39	1.28023	0.373359	0.999946	4949.12	11210.4	-1.17828	0.461706	0.999993	5425.84	15681.3	-1.53115	0.128275	0.999863
Zlat_10007723	709	12900	349	20667	22856	21761.5	1700	1670.5	1641	42846	30386.5	17927	42.3584	911.998	16.6367	1497.76	1424.2	1460.98	102.606	98.7237	94.8416	1963.76	1497.27	1030.77	12637.8	3214.99	1.97478	NA	1	562.61	2793.86	-2.29922	NA	1	31741.2	3464.54	3.19551	NA	1	511.474	7993.07	-3.94855	0.0034951	0.632653	29146.6	12723.8	1.1957	0.0376203	0.999863
Zlat_10030435	10173	11861	5915	22085	38141	30113	36458	40652	44846	7672	5284.5	2897	389.355	537.192	180.634	1025.34	1522.53	1273.93	1409.68	1535.05	1660.42	225.264	165.987	106.711	15453.8	8444.96	0.871898	0.259787	0.784776	13840.8	4837.67	1.51733	0.24513	0.929774	9601.91	8971.85	0.0979697	0.904543	0.999946	12574.4	10451.7	0.267468	0.841279	0.999993	8820.95	15623.9	-0.824776	0.357492	0.999863
Zlat_10025167	25988	8440	10420	18780	31731	25255.5	29730	30766	31802	6846	4067	1288	781.759	300.437	250.101	685.281	995.544	840.413	903.493	914.47	925.447	157.987	97.6381	37.2888	12301.1	15297.6	-0.31443	0.750419	0.972903	10435	7291.1	0.518227	0.699789	0.999979	6893.58	16162.8	-1.22928	0.219083	0.999946	9482.8	8620.32	0.138452	0.920912	0.999993	6340.14	12463.7	-0.975168	0.338299	0.999863
Zlat_10004173	11667	12777	6647	20478	33397	26937.5	29962	32872	35782	9081	7717.5	6354	392.251	508.329	178.311	835.152	1171.09	1003.12	1017.67	1090.72	1163.77	234.22	219.908	205.596	13986.5	9460.9	0.564092	0.458397	0.900813	11057	5361.9	1.04485	0.506374	0.999979	11327.5	10047.8	0.172968	0.804935	0.999946	10051.3	9402.57	0.0969159	0.950995	0.999993	10389.3	14134.9	-0.444236	0.568577	0.999863
Zlat_10030935	19864	531	128692	11004	5980	8492	1401	2571	3741	22456	22463	22470	1991.8	63.0064	10296.2	1338.45	625.398	981.925	141.921	252.401	362.88	1727.42	1947.92	2168.42	27649.7	48597.6	-0.813664	0.604863	0.94718	1089.95	19919.6	-4.18856	0.00299409	0.104793	18262.2	51552.7	-1.49721	0.34212	0.999946	980.751	8384.99	-3.09035	0.00500072	0.706291	16695.1	27012.6	-0.694197	0.61429	0.999863
Zlat_10023529	819	44600	2784	93	3751	1922	275	338.5	402	8465	31458.5	54452	17.2306	1110.36	46.7342	2.37341	82.3078	42.3406	5.84494	7.01329	8.18164	136.625	619.581	1102.54	5969.78	10977	-0.878899	0.581562	0.942123	113.725	9597.23	-6.33795	NA	1	31305.5	11839.2	1.40279	0.409458	0.999946	103.374	1779.08	-4.03589	0.00462951	0.686125	28467.2	5830.68	2.28762	0.210191	0.999863
Zlat_10028261	14125	16698	21557	18317	25413	21865	11760	9662.5	7565	16918	16556	16194	1953.18	2732.3	2378.43	3072.42	3665.1	3368.76	1642.82	1327.39	1011.95	1794.68	1974.9	2155.11	34647.1	15998.5	1.11475	0.20999	0.739821	4526.05	8483.14	-0.905681	0.375969	0.999979	16408.8	16999.3	-0.0510365	0.942214	0.999946	4060.55	13002.4	-1.6782	0.0841542	0.999993	15017.2	34077.9	-1.1822	0.198569	0.999863
Zlat_10022085	837	95606	598	26445	22406	24425.5	22795	25942.5	29090	4388	2309	230	26.7754	3619.15	15.2637	1026.19	747.569	886.878	736.682	818.453	900.225	107.687	57.3839	7.08109	12380.3	21472.7	-0.794446	0.599799	0.946363	8722.76	19731.7	-1.17705	0.53471	0.999979	6450.53	23196.2	-1.84639	0.27032	0.999946	7929.18	8629.83	-0.121326	0.938899	0.999993	5934.22	12535.1	-1.07885	0.390447	0.999863
Zlat_10048415	0	0	2	62147	8106	35126.5	2	620.5	1239	1	8	15	0	0	0.128462	6068.6	680.579	3374.59	0.16265	48.3243	96.4859	0.0617563	0.611935	1.16211	16711.3	0.632872	14.7164	1.21057e-13	7.35237e-10	206.457	0.257692	9.54138	NA	1	9.53575	0.672611	3.82518	0.122269	1	187.559	12690.7	-6.05614	0.00132763	0.438735	8.67714	17001.1	-10.9649	1.33358e-10	1.41968e-06
Zlat_10026822	7490	17858	7837	7459	13549	10504	9963	10433	10903	6853	21896.5	36940	294.558	831.06	245.916	355.83	555.741	455.785	395.83	405.312	414.793	206.754	802.442	1398.13	9128.69	9319.75	-0.0300485	0.963257	0.996123	3690.28	5873.4	-0.667388	0.581548	0.999979	23350.9	9938.68	1.2323	NA	1	3347	4496.2	-0.422432	0.707388	0.999993	21256	9076.61	1.22765	0.264238	0.999863
Zlat_10037604	51341	1172	124386	3937	851	2394	2042	1826	1610	29734	29690	29646	3929.99	106.161	7597.08	365.566	67.9412	216.753	157.911	138.566	119.22	1746.09	1965.05	2184.01	76983.2	59669.8	0.367508	0.83995	0.98218	4826.02	24613.5	-2.35361	0.10876	0.703163	24217.7	63166.6	-1.38312	0.348534	0.999946	4205.8	18222.6	-2.11804	NA	1	22140.3	74749.3	-1.7554	0.317921	0.999863
Zlat_10011753	64722	22001	94262	6989	1824	4406.5	6684	4901	3118	51940	35680	19420	10879.9	4376.51	12643.3	1425.16	319.798		1135.12		507.047	6698.26		3141.86	10966	59929.4	-2.45035	0.0390855	0.365302	2105.32	27160.2	-3.68654	0.000649017	0.0406786	28390.8	63458.8	-1.1604	0.203423	0.999946	1895	3604.91	-0.924943	0.400803	0.999993	26078	10737.6	1.28027	0.26107	0.999863
Zlat_10008844	27350	5953	80131	13986	8437	11211.5	5149	6335.5	7522	33731	20752.5	7774	865.233	222.855	2022.67	536.713	278.382		164.562		230.2	818.635		236.691	16833.8	37343.5	-1.14956	0.31712	0.82771	2128.54	15986.8	-2.90498	0.055236	0.520136	14304.2	39576.4	-1.4682	0.202349	0.999946	1934.8	6554.8	-1.75596	0.210469	0.999993	13165.7	16576.2	-0.332263	0.747805	0.999863
Zlat_10018483	6343	30489	5657	15827	13423	14625	16072	14564	13056	18049	19446	20843	391.224	2225.28	278.397	1184.14	863.488		1001.45		779	854.022		1237.24	10839.6	10950.6	-0.0147738	0.984377	0.998186	5059.34	7984.72	-0.656287	0.620224	0.999979	20976.1	11727.7	0.838769	0.313622	0.999946	4593.32	5951.57	-0.37136	0.754368	0.999993	19189.2	10830.4	0.825195	0.202389	0.999863
Zlat_10027114	70	54302	85	135	3115	1625	671	811.5	952	742	9927.5	19113	1.9741	1812.17	1.91266	4.61826	91.6234		19.1172		25.972	16.0532		518.755	4237.25	11957.1	-1.49681	0.43395	0.891951	272.686	11108.4	-5.32912	NA	1	10515.9	12923	-0.297431	NA	1	247.868	1319.95	-2.38099	0.0926627	0.999993	9553.51	4143.8	1.20517	0.485	0.999863
Zlat_10014637	4373	130	59661	126	11260	5693	123	707	1291	16836	87681	158526	301.131	10.5933	3278.04	10.5249	808.706		8.55679		86.0001	889.406		10506	26061.7	20615.4	0.338161	0.856906	0.984625	693.58	8424.63	-3.61385	0.0205942	0.31304	88931.1	21888.7	2.02246	0.319709	0.999946	610.663	7184.74	-3.56877	0.0146673	0.999993	80831.6	25400.6	1.67003	0.421095	0.999863
Zlat_10013395	20255	2193	6445	20655	36791	28723	45426	41243.5	37061	11575	7963	4351	722.042	92.508	183.316	893.158	1367.88		1635.93		1278.04	316.546		149.273	15624.3	10431.3	0.58293	0.579934	0.941679	14073.5	4571.43	1.62297	0.233643	0.918575	13417.1	10994.5	0.287325	0.792679	0.999946	12787.8	10162.6	0.332224	0.800512	0.999993	12325.8	15759.7	-0.354582	0.664303	0.999863
Zlat_10028346	21965	9429	10685	18594	24591	21592.5	21595	18331.5	15068	18955	13684	8413	641.606	325.922	249.035	658.844	749.186		637.265		425.784	424.763		236.51	21392	14027	0.608835	0.465029	0.90431	6673.39	6873.04	-0.0408137	0.971714	0.999979	13027.8	14836.2	-0.187506	0.808721	0.999946	6046.42	9915.66	-0.711742	0.509543	0.999993	11959.6	21211.6	-0.826608	0.209861	0.999863
Zlat_10018170	5407	5903	28621	17953	33146	25549.5	4468	8236	12004	12151	13791.5	15432	827.777	1069.4	3496.15	3334.01	5292.55		691.035		1777.79	1427.1		2273.74	14179.2	12462.5	0.18623	0.842354	0.982232	2758.13	5771.97	-1.06233	0.484311	0.999979	14049.4	13241.6	0.085398	0.930915	0.999946	2506.62	9094.89	-1.85629	0.212251	0.999993	12844.2	14290.7	-0.154068	0.844174	0.999863
Zlat_10003089	1984	6686	3124	241	2049	1145	264	292.5	321	4991	27676	50361	80.9967	323	101.762	11.9348	87.2458		10.8883		12.6773	156.314		1978.71	20000.8	3229	2.63081	NA	1	98.3766	2090.08	-4.31189	0.000777235	0.0459768	28215.2	3448.45	3.0324	0.0447951	0.702283	89.4279	4828.83	-5.68343	0.00016073	0.175567	25644.4	19429.7	0.400373	NA	1
Zlat_10022680	69777	4234	35278	3301	1419	2360	1523	1139	755	46448	29072.5	11697	5134.89	368.707	2071.43	294.671	108.913		113.227		53.7481	2622.24		828.43	3845.78	39344.7	-3.35507	0.00623931	0.131883	544.318	16755	-4.94102	3.62427e-05	0.00595898	19342.7	41485.9	-1.10084	0.384297	0.999946	488.052	1456.83	-1.57287	0.124674	0.999993	17798.1	3783.09	2.23434	0.053933	0.999863
Zlat_10021046	6112	18619	13265	16816	12671	14743.5	16946	15402.5	13859	24718	20534.5	16351	598.853	2158.76	1037.03	1998.63	1294.87		1677.39		1313.61	1857.96		1541.85	16182.3	10666	0.601281	0.421833	0.887804	5590.66	6504.08	-0.216336	0.853762	0.999979	19887.7	11379.3	0.80543	0.211265	0.999946	5065.61	7221.82	-0.509368	0.637781	0.999993	18228.4	16018.2	0.186553	0.800328	0.999863
Zlat_10002676	10642	23354	19024	6816	7720	7268	6743	6695	6647	42140	35356.5	28573	328.78	853.796	468.956	255.438	248.757		210.458		198.657	998.762		849.572	33775.6	15295.5	1.14281	NA	1	3528.58	8949.33	-1.34311	0.199612	0.876448	27909.5	16295.9	0.776229	0.401248	0.999946	3152.89	9434.12	-1.58144	0.148484	0.999993	25563.5	32926.2	-0.365132	0.783098	0.999863
Zlat_10021382	16630	40656	5500	22690	15590	19140	7895	9236.5	10578	6192	4711.5	3231	2081.36	6021.3	549.244	3444.78	2035.06		998.244		1280.72	594.526		389.183	10229.7	17147.4	-0.745145	0.399506	0.8756	3104.74	11712.7	-1.91295	0.219776	0.902722	4234.8	18302.9	-2.11176	0.0113257	0.362891	2822.23	6926.63	-1.29269	0.390506	0.999993	3884.77	10338.2	-1.41224	0.0659182	0.999863
Zlat_10002046	14442	16309	6847	20155	16417	18286	23483	23160.5	22838	7370	4905.5	2441	1431.38	1912.79	541.474	2423.18	1697.07		2351.32		2189.7	560.379		232.841	12446.9	11382.2	0.129015	0.842617	0.982279	7799.91	6559.94	0.250794	0.872127	0.999979	11032.7	12090	-0.131993	0.886449	0.999946	7090.95	7196.21	-0.0202256	0.989295	0.999993	10137.6	12468.9	-0.298586	0.733551	0.999863
Zlat_10023401	10916	153443	870	10409	11044	10726.5	16944	21059	25174	5337	2758	179	828.19	13776	52.6665	957.963	873.916		1298.71		1847.63	310.634		13.0702	7642.65	38173	-2.32043	0.0756744	0.494331	7124.28	33213.3	-2.21995	0.175987	0.846318	8483.36	41124.8	-2.27729	0.153627	0.999946	6473.65	4268.34	0.602401	0.643375	0.999993	7804.17	7643.38	0.0300717	0.980762	0.999863
Zlat_10022679	14537	1375	76641	2177	1046	1611.5	762	609	456	43908	55697.5	67487	989.121	110.71	4160.87	179.683	74.2306		52.3793		30.0149	2291.94		4419.33	41187.4	30231.2	0.446123	0.797754	0.978358	205.676	12519.2	-5.88739	6.43818e-05	0.00868662	47881.8	32062.8	0.57855	0.708943	0.999946	187.012	9821.58	-5.67887	NA	1	43693.6	39998.9	0.127452	0.943261	0.999863
Zlat_10029143	26568	35376	5276	11523	12611	12067	1493	1485	1477	53249	31073.5	8898	1241.27	1955.82	196.681	653.052	614.519		70.4691		66.7554	1908.56		400.095	19350.8	19800.7	-0.0332377	0.973895	0.996559	609.55	12221.8	-4.3153	0.000259749	0.0227845	19578.7	21052.6	-0.104718	0.926623	0.999946	549.42	7259.51	-3.70965	0.00020314	0.194996	18044.7	19031.9	-0.0767965	0.947496	0.999863
Zlat_10031490	17522	11422	46621	5412	10917	8164.5	3320	3085	2850	21560	30322.5	39085	2115.78	1632.07	4491.76	792.716	1374.89		405		332.911	1997.2		4542.12	20261.3	24099.9	-0.250377	0.82585	0.981186	1826.05	11187.7	-2.61792	0.013103	0.245986	27247.5	25571.6	0.0915545	0.938926	0.999946	1626.19	6500.57	-2.00159	0.0507887	0.999993	24853.4	19829.1	0.325845	0.80597	0.999863
Zlat_10025645	25704	35250	2517	18753	20928	19840.5	11342	14760	18178	21864	17559	13254	5008.33	8127.6	391.313	4432.37	4253.01		2232.61		3426.38	3268.19		2485.43	29409.2	18562.6	0.663825	0.54177	0.930817	5254.9	11700.1	-1.153	0.380032	0.999979	16993.7	19740.5	-0.216178	0.824833	0.999946	4763.62	11380.7	-1.25404	0.256668	0.999993	15581.4	28956.1	-0.893995	0.291914	0.999863
Zlat_10009251	3087	351	6924	14	928	471	162	174	186	11252	73370	135488	175.851	23.6606	314.712	0.967408	55.1357		9.32295		10.2499	491.727		7427.99	33468.7	3473.65	3.26824	NA	1	824.956	1465.71	-0.849849	0.55569	0.999979	75215.5	3677.85	4.35407	0.0127	0.385264	716.911	7763.39	-3.45061	NA	1	68351	32483.8	1.07321	NA	1
Zlat_10001508	333	12523	1648	15288	10261	12774.5	6642	7628.5	8615	7276	5736.5	4197	19.6889	876.186	77.7468	1096.48	632.766		396.74		492.753	330.031		238.824	7891.51	3396.55	1.21615	0.263157	0.787461	2564.72	2823.13	-0.135742	0.935003	0.999979	5733.76	3657.87	0.64836	0.553716	0.999946	2331.37	4869.76	-1.05927	0.466642	0.999993	5258.63	7932.49	-0.593237	0.315585	0.999863
Zlat_10033321	57221	10546	8240	4967	4714	4840.5	6538	5179.5	3821	10536	8082.5	5629	1095.02	238.817	125.818	115.301	94.0878		126.398		70.7361	154.678		103.672	3360.68	27268.3	-3.02041	NA	1	1938.6	12518.4	-2.6863	0.0290785	0.371629	8335.47	28738.6	-1.78565	NA	1	1754.51	1911.9	-0.11826	0.91417	0.999993	7647.39	3364.02	1.18477	0.0151851	0.999863
Zlat_10045306	1606	8183	1148	4991	3740	4365.5	5268	4350	3432	34866	44325	53784	66.3548	400.083	37.8457	250.143	161.167		219.889		137.174	1105.13		2138.66	10847	2784.22	1.96174	0.0796394	0.505515	1468.41	2079.65	-0.496475	0.746636	0.999979	38567.3	2983.56	3.69219	0.00261289	0.164231	1335.12	3525	-1.39423	0.318151	0.999993	35196.1	10618.5	1.72889	0.199015	0.999863
Zlat_10005164	58041	2584	15360	16436	17899	17167.5	32082	22191.5	12301	34703	28077.5	21452	1531.08	80.6613	323.297	525.934	492.456		854.974		313.906	702.286		544.618	19200.7	28096.4	-0.54926	0.646508	0.954539	8079.31	11943.6	-0.562849	0.669187	0.999979	25252	29583	-0.228377	0.846508	0.999946	7322.5	8421.95	-0.200308	0.855784	0.999993	23147.8	18994.5	0.285353	0.71147	0.999863
Zlat_10046447	5732	3576	5221	34808	29117	31962.5	20697	17894	15091	17966	14173	10380	311.024	229.613	226.042	2291.08	1647.83		1134.55		792.142	747.868		542.06	15645	4674.75	1.74285	0.0589046	0.44398	6036.51	2334.74	1.37184	0.366542	0.998512	20793.5	4954.05	2.06951	0.00524042	0.245508	5488.37	11170	-1.02397	0.518323	0.999993	19081.4	15864.4	0.266303	0.773546	0.999863
Zlat_10024494	9611	20079	7149	15704	13323	14513.5	19942	18418.5	16895	17591	15376	13161	828.115	2047.27	491.491	1641.37	1197.29		1735.88		1408.24	1162.78		1091.37	10522.1	10417.3	0.0143877	0.980783	0.997439	6456.83	6583.04	-0.0261808	0.983115	0.999979	16345	11103.4	0.55781	0.378201	0.999946	5859.48	5852.38	0.00361964	0.997525	0.999993	14977.4	10520	0.509652	0.347908	0.999863
Zlat_10004688	4415	7443	12595	18890	16344	17617	23109	24997	26885	11771	11889.5	12008	256.616	511.932	584.116	1331.86	990.805		1356.95		1511.68	524.87		671.716	14455.4	7341.39	0.977427	0.160143	0.671	8897.16	3860.19	1.20601	0.301788	0.96855	12720	7810.01	0.703664	0.342824	0.999946	8066.95	7485.44	0.109336	0.922195	0.999993	11641.7	14402.7	-0.307028	0.633058	0.999863
Zlat_10007956	15608	5197	122747	1631	2826	2228.5	589	743	897	28649	40221	51793	2287.37	901.266	14353.2	289.945	431.955		87.2036		127.168	3220.95		7305.04	30275.9	46076.9	-0.605918	0.707327	0.9661	1434.03	19414.2	-3.76979	0.00587283	0.156161	35307.3	48913.3	-0.470287	0.761338	0.999946	1252.56	7443.13	-2.58137	NA	1	32199.9	29423	0.130104	0.940506	0.999863
Zlat_10012961	25088	15023	45695	5918	9744	7831	1993	2991.5	3990	13727	23254	32781	3258.87	2309.24	4736.07	932.501	1320.13		261.54		501.385	1367.92		4098.13	26130.7	27551.3	-0.0764389	0.94804	0.994317	2814.83	13033.8	-2.21635	0.0468387	0.474849	21877.8	29216.5	-0.417349	0.71771	0.999946	2480.62	7784.28	-1.6547	0.141433	0.999993	19940.3	25518.3	-0.355837	0.794424	0.999863
Zlat_10044890	22032	6801	1750	38475	28143	33309	3266	7036.5	10807	1134	1361	1588	1388.87	507.329	88.0222	2942.1	1850.35		207.995		659.035	54.8409		96.3427	15945	10649.7	0.582339	0.634024	0.951689	2354.23	5196.18	-1.13887	0.469515	0.999979	2032.05	11236.2	-2.46717	0.0246153	0.540409	2139.43	11606.8	-2.43652	0.122377	0.999993	1860.19	16187.4	-3.12147	0.00255767	0.523618
Zlat_10019976	17964	1143	25520	10521	3642	7081.5	4800	6750.5	8701	36983	33233	29483	832.485	62.6802	943.631	591.43	176.031		224.721		390.067	1314.8		1314.94	16196.6	15342.3	0.0781063	0.952723	0.994891	2424.47	6442.3	-1.40601	0.272422	0.949841	25928.2	16221.1	0.676632	0.62056	0.999946	2196.8	5451.12	-1.30651	0.258394	0.999993	23727.5	15871	0.580198	0.664016	0.999863
Zlat_10046646	11238	10067	21126	1244	915	1079.5	2215	1273.5	332	8334	5183	2032	953.922	1011.19	1430.83	128.091	81.0068		189.945		27.2621	542.704		166.001	1558.87	13281	-3.09183	0.000605227	0.0322582	432.586	6604.45	-3.91016	0.00503266	0.144052	8321.73	14099.1	-0.760592	0.376827	0.999946	393.462	614.685	-0.620927	0.644252	0.999993	7651.03	1535.77	2.3176	0.0161757	0.999863
Zlat_10015733	10506	18950	6937	4044	7782	5913	4656	5475	6294	9159	33302	57445	329.929	704.211	173.821	154.052	254.889		147.715		191.208	220.656		1736.19	14111.7	10452.3	0.43294	0.676645	0.960436	2288.17	6470.75	-1.49686	0.175142	0.845223	34060.2	11131.7	1.61338	0.186411	0.999946	2060.68	4581.94	-1.14954	0.267628	0.999993	30982.4	13815.6	1.16519	0.405278	0.999863
Zlat_10032504	11060	20822	10327	11762	12224	11993	15967	16614.5	17262	16610	13170	9730	607.821	1354.11	452.838	784.106	700.665		886.49		917.716	700.286		514.63	9225.76	12151.7	-0.397534	0.472666	0.907001	5731.2	7379.8	-0.362746	0.772664	0.999979	12737.9	12942.5	-0.0230306	0.968779	0.999946	5204.07	4930.88	0.0798952	0.946691	0.999993	11680.9	9206.52	0.343482	0.532404	0.999863
Zlat_10028157	11690	23580	7799	15410	15667	15538.5	22963	21267.5	19572	10025	7078	4131	279.557	667.284	148.814	447.025	390.768		554.772		452.781	183.919		95.0765	10022.2	12202.4	-0.28394	0.638648	0.952804	7436.74	7719.57	-0.0523411	0.966474	0.999979	9289.56	13004.2	-0.485268	0.477602	0.999946	6749.49	5950.26	0.183399	0.877406	0.999993	8531.6	10054.9	-0.237007	0.690551	0.999863
Zlat_10017888	2	146090	0	111	15	63	1	230.5	460	3	1.5	0	0.132405	11444.8	0	8.91397	1.03572		0.0668814		29.4598	0.152364		0	29.9084	32023.2	-10.0614	NA	1	76.6945	29825.5	-8.5855	NA	1	5.90485	34613.8	-12.5103	NA	1	69.6743	22.7362	1.67676	NA	1	5.43138	30.4294	-2.47286	0.206028	0.999863
Zlat_10002679	5732	13741	5045	16526	12535	14530.5	14801	14419.5	14038	12824	11364	9904	360.013	1021.27	252.826	1259.08	821.133		939.147		852.932	617.905		598.667	8274.18	6847.19	0.273216	0.682936	0.961211	4856.87	4387.31	0.148377	0.923297	0.999979	13505.4	7303.24	0.886887	0.156032	0.999946	4415.45	5359.43	-0.277864	0.854006	0.999993	12377.6	8340.41	0.569374	0.381463	0.999863
Zlat_10041380	1587	10048	602	14686	19083	16884.5	36248	37110	37972	4678	3978	3278	91.9306	688.769	27.8245	1031.95	1152.94		2121.28		2127.86	207.888		182.749	8576.71	3012.83	1.5093	0.147429	0.650718	12492.2	2386.96	2.38833	NA	1	13557.9	3234.01	2.06768	0.0811291	0.878336	11356.5	5890.73	0.947562	0.552021	0.999993	12447.5	8678.01	0.520352	0.627133	0.999863
Zlat_10034603	9019	6054	15543	16584	21172	18878	10146	10224	10302	15959	15338.5	14718	427.194	339.328	587.421	952.859	1045.94		485.502		472.047	579.906		670.93	13743.6	9768	0.49262	0.49311	0.914135	3959.9	4705.03	-0.246159	0.818476	0.999979	17754.3	10360.6	0.777051	0.305299	0.999946	3577.6	7540.94	-1.0731	0.306372	0.999993	16260	13733.7	0.243605	0.663747	0.999863
Zlat_10028176	11872	22952	9355	17389	13467	15428	24242	23280	22318	7620	5089	2558	286.709	655.916	180.264	509.406	339.207		591.446		521.397	141.175		59.4538	10462.1	12628.2	-0.271476	0.63971	0.952819	7842.71	7821.44	0.00492938	0.997483	0.999979	7735.14	13453.3	-0.79841	0.281303	0.999946	7129.99	6070.91	0.233012	0.877296	0.999993	7107.62	10482.4	-0.560476	0.429564	0.999863
Zlat_10026971	44314	10903	18298	6383	8738	7560.5	6244	6136.5	6029	16499	13062.5	9626	1196.58	348.384	394.233	209.074	246.088		170.331		157.487	341.778		250.155	7689.75	25488.1	-1.72893	0.0636721	0.459717	2066.72	11788.6	-2.50768	0.0891875	0.64792	11310.9	26912	-1.25055	0.180275	0.999946	1878.87	3514.77	-0.898947	0.517465	0.999993	10370.2	7620.47	0.444627	0.560361	0.999863
Zlat_10029194	30557	11906	58962	5385	6308	5846.5	7224	5365	3506	9545	6565	3585	2392.44	1103.08	3683.42	511.434	515.109		571.398		265.546	573.314		270.136	4125.13	33202.3	-3.0088	0.000357561	0.0236256	1813.95	14996	-3.04239	0.0377161	0.422645	7288.31	35182.9	-2.27119	0.00856336	0.318133	1649.45	2310.85	-0.481356	0.733239	0.999993	6695.03	4126.31	0.698349	0.177919	0.999863
Zlat_10001188	5985	12836	4748	14596	17829	16212.5	24918	23830	22742	7198	4658	2118	146.812	372.596	92.9302	434.315	456.144		617.506		539.664	135.455		50.0018	9446.07	6653.65	0.50566	0.416437	0.885592	8028.41	4205.42	0.93384	0.551847	0.999979	7351.01	7092.7	0.0516579	0.947289	0.999946	7298.84	5944.34	0.297123	0.845918	0.999993	6756.36	9508.08	-0.492917	0.522176	0.999863
Zlat_10009564	66998	21801	19945	12531	12422	12476.5	4213	5412	6611	5729	6322.5	6916	3254.33	1253.11	773.005	738.345	629.316		206.739		310.645	213.484		323.309	11033.5	37258	-1.75573	0.047439	0.400539	1817.53	17914	-3.29613	0.0253429	0.348139	5980.56	39351.7	-2.71815	0.00582994	0.25628	1652.06	5464.87	-1.72067	0.215159	0.999993	5466.65	10971.2	-1.00504	0.215788	0.999863
Zlat_10025382	12046	2262	11208	7857	11653	9755	10227	8359	6491	17569	17564	17559	454.948	101.093	337.75	359.956	459.022		390.209		237.153	509.04		638.236	10565.1	8747.34	0.272321	0.780986	0.97646	2971.43	3864.49	-0.375356	0.756675	0.999979	15511	9245.83	0.746408	0.476095	0.999946	2695.28	4673.93	-0.789926	0.478883	0.999993	14185.8	10456.1	0.440164	0.628994	0.999863
Zlat_10013989	10547	14323	15634	11126	11370	11248	4332	6193	8054	4244	2292.5	341	1600.39	2571.83	1892.84	2047.9	1799.43		664.072		1182.24	494.035		49.7981	5394.48	12206.1	-1.17782	0.197332	0.722592	2077.85	6653.36	-1.67457	0.249268	0.932345	4446.98	12977.1	-1.54497	0.131321	0.99892	1888.58	3880.71	-1.03528	0.501431	0.999993	4092.44	5473.37	-0.419532	0.725769	0.999863
Zlat_10008856	1105	2989	2740	238	2670	1454	18	117	216	4845	28783.5	52722	41.4592	132.708	82.0271	10.832	104.483		0.682278		7.83988	139.456		1903.76	8619.62	1953.8	2.14117	0.118933	0.59813	357.51	1142.92	-1.7235	0.222205	0.906828	29421.1	2082.87	3.82016	0.0131794	0.392125	311.254	2289.04	-2.91979	0.0503758	0.999993	26738.5	8392.73	1.67174	0.369466	0.999863
Zlat_10041172	6581	19752	14620	3333	5133	4233	5611	5722	5833	16708	14285.5	11863	1117.24	3968.04	1980.38	686.376	908.87		962.33		957.949	2176.02		1938.25	4865.92	11526.3	-1.24451	0.106966	0.572184	2224.87	6986.23	-1.64663	0.140856	0.781376	12307	12295.8	0.00126652	0.9987	0.999946	2009.73	2090.91	-0.0521658	0.958943	0.999993	11273	4810.14	1.22895	0.154343	0.999863
Zlat_10048835	21361	11455	12773	6249	6725	6487	8051	7942.5	7834	25535	18445.5	11356	906.599	575.307	432.548	321.719	297.689		345.202		321.643	831.41		463.854	8269.84	14895.9	-0.849157	0.329447	0.837635	2963.49	7457.49	-1.32763	0.231457	0.918098	14193.5	15770.7	-0.152025	0.863675	0.999946	2681.67	3415.48	-0.344819	0.740943	0.999993	13026.9	8161.84	0.674665	0.466426	0.999863
Zlat_10034140	0	1727	0	29703	12029	20866	1556	2664	3772	97	48.5	0	0	144.798	0	2552.9	888.927		111.378		258.54	5.2725		0	9734.56	378.553	4.68439	0.181127	0.700237	892.584	352.577	1.34159	0.718813	0.999979	702.367	409.176	0.779404	NA	1	811.212	7335.91	-3.16958	0.0598309	0.999993	645.527	9902.06	-3.93903	0.0603845	0.999863
Zlat_10029266	54651	638	72907	3401	1801	2601	418	819.5	1221	12961	27447	41933	12836.6	177.331	13663.7	969.018	441.207		99.1878		277.437	2335.48		9479.17	30100	44555.7	-0.565895	NA	1	3469.39	18409.8	-2.41191	NA	1	25812.7	47084.9	-0.867211	0.614378	0.999946	3016.14	7521.27	-1.32285	0.367664	0.999993	23501.5	29262.2	-0.316295	0.860773	0.999863
Zlat_10016480	30698	14148	7402	9873	12494	11183.5	32053	24115.5	16178	15376	10027.5	4679	751.947	410.094	144.669	293.359	319.194		793.187		383.353	288.939		110.304	8760.78	17433.4	-0.992762	0.241087	0.770262	8709.38	8833.37	-0.0191611	0.987359	0.999979	10213.4	18432	-0.851716	0.321508	0.999946	7895.32	4610.09	0.777583	0.487061	0.999993	9388.01	8736.59	0.103895	0.854462	0.999863
Zlat_10029738	21566	254	75752	2467	4404	3435.5	368	1307	2246	6048	13724	21400	631.026	8.79472	1768.56	87.5628	134.401		10.8782		63.5747	135.761		602.634	64745.7	32449.5	0.996547	0.57846	0.941243	1212.7	13318.7	-3.46406	0.0182682	0.293825	13064.3	34381.2	-1.39602	0.416573	0.999946	1068.78	15610.9	-3.87579	NA	1	11892.5	62893.8	-2.40289	NA	1
Zlat_10022442	5428	3806	4584	22375	26821	24598	13701	12595	11489	22838	22375.5	21913	274.546	227.801	184.998	1372.81	1414.9		700.096		562.153	886.174		1066.69	19192.3	4404.86	2.1234	0.00117457	0.0498869	4305.15	2250.2	0.938686	0.460379	0.999979	24800.2	4669.63	2.40901	0.000552509	0.0627411	3911.46	10136.7	-1.37112	0.267878	0.999993	22706.2	19142.3	0.246332	0.677886	0.999863
Zlat_10036326	2041	5751	1561	14122	17049	15585.5	14145	15949	17753	4705	3376.5	2048	77.4247	258.161	47.2485	649.839	674.547		542.088		651.486	136.925		74.7702	7856.2	2551.73	1.62246	0.0494213	0.407642	5363.13	1707.08	1.65305	0.290356	0.961574	5687.65	2724.65	1.06176	0.18489	0.999946	4875.23	5436.08	-0.155675	0.920048	0.999993	5223.46	7952.32	-0.606455	0.495187	0.999863
Zlat_10026578	6164	20391	5478	5652	6951	6301.5	12270	12745.5	13221	15270	10890.5	6511	181.288	709.669	128.551	201.642	213.221		364.57		376.156	344.533		184.296	7403.03	8610.6	-0.218246	0.787943	0.977447	4508.74	5870.98	-0.378505	0.761888	0.999979	12720.3	9201.62	0.467158	0.49588	0.999946	4089.34	3164.31	0.372843	0.737206	0.999993	11680.6	7316.24	0.675198	0.364302	0.999863
Zlat_10026044	20192	22919	24820	9408	4717	7062.5	8945	8772	8599	24367	15660	6953	552.188	741.676	541.574	312.089	134.54		247.126		227.485	511.205		182.996	7750	20764.3	-1.42204	0.0652861	0.464938	3093.75	11160.1	-1.84696	0.114582	0.722265	10919.2	22058.9	-1.01449	0.256299	0.999946	2806.55	3488.78	-0.3099	0.785329	0.999993	10041.5	7673.41	0.388148	0.692775	0.999863
Zlat_10016878	25137	10741	9907	5868	8756	7312	15505	13289	11073	6331	7633.5	8936	686.324	347.033	215.827	194.347	249.343		427.678		292.468	132.609		234.812	5814.65	15307.3	-1.39653	0.0813305	0.50915	4692.58	7556.39	-0.684841	0.569438	0.999979	8101.48	16186.4	-0.998575	0.261222	0.999946	4257.47	3021.11	0.497552	0.662916	0.999993	7404.93	5795.41	0.353584	0.627691	0.999863
Zlat_10034284	36520	299	68090	243	3458	1850.5	218	729	1240	5529	12415.5	19302	1092.83	10.5877	1625.74	8.82063	107.925		6.59033		35.8954	126.927		555.885	66210.1	35875.6	0.884009	0.64566	0.954077	1885.74	14772	-2.97669	0.0543788	0.515801	11785.6	37948.3	-1.68704	0.327182	0.999946	1643.39	15558.9	-3.24935	NA	1	10728.7	64280.2	-2.58293	NA	1
Zlat_10040582	29908	7386	9149	13339	15444	14391.5	13341	12969.5	12598	3995	3053.5	2112	1979.99	578.623	483.278	1071.2	1066.38		892.264		806.815	202.898		134.565	7518.36	16195.5	-1.10698	0.25237	0.778564	4368.59	7549.51	-0.787333	0.607862	0.999979	5097.53	17093.4	-1.74551	0.0722784	0.847807	3971.55	5086.64	-0.355197	0.815616	0.999993	4679.47	7599.7	-0.699688	0.396759	0.999863
Zlat_10009149	47343	6870	19479	7241	10545	8893	8319	8791	9263	7354	6306	5258	1879.09	322.67	616.888	348.629	436.53		333.574		355.664	223.924		200.851	11176.5	26160.9	-1.22703	0.245104	0.772779	3475.8	11609.9	-1.73759	0.129458	0.758426	6609.94	27596	-2.06177	0.033642	0.625302	3137.42	4616.35	-0.554135	0.580355	0.999993	6057.72	11031.3	-0.864633	0.269143	0.999863
Zlat_10017432	25704	3897	3670	13155	22900	18027.5	2913	5301.5	7690	8375	6812	5249	1284.94	230.527	146.385	797.71	1193.97		147.113		371.881	321.182		252.534	14791.4	12054.9	0.295129	0.78151	0.976583	1775.55	5447.73	-1.61278	0.294555	0.963321	6192.54	12699.9	-1.03622	0.337438	0.999946	1613.65	7523.89	-2.2159	0.114687	0.999993	5676.32	14728.6	-1.3756	0.0394711	0.999863
Zlat_10043118	6255	13951	12410	10470	10707	10588.5	4919	4470.5	4022	6958	8121	9284	1128.96	2979.67	1787.19	2292.3	2015.56		896.929		702.248	963.433		1612.68	17663.2	9428.05	0.905601	0.310949	0.823077	4015.37	5464.17	-0.447902	0.68757	0.999979	8272.82	10044.4	-0.280039	0.71248	0.999946	3542.29	6534.39	-0.887139	0.390129	0.999993	7561.62	17363.6	-1.19927	0.216845	0.999863
Zlat_10048543	3663	4845	2034	12105	18899	15502	17557	20425	23293	3826	3031.5	2237	138.955	217.491	61.5653	557.025	747.743		672.848		854.789	111.344		81.6704	7406.49	3136.32	1.2399	0.175206	0.692291	6866.02	1846.78	1.89565	0.221763	0.906176	6235.86	3334.32	0.903267	0.281163	0.999946	6241.28	5270.94	0.244801	0.87802	0.999993	5724.31	7511.41	-0.392078	0.701845	0.999863
Zlat_10010415	3097	13880	7546	24010	13247	18628.5	54752	46623.5	38495	2705	3451.5	4198	510.603	2707.96	992.674	4801.83	2277.91		9119.51		6139.64	342.133		666.11	9646.5	6639.9	0.53893	0.525701	0.92568	15801.3	4309.5	1.87506	0.183587	0.855459	7697.29	7096.55	0.117215	0.896257	0.999946	14363.7	6712.95	1.09796	0.439642	0.999993	7053.53	9764.03	-0.46921	0.636513	0.999863
Zlat_10020870	13104	37683	17038	4013	8587	6300	1304	1615.5	1927	16934	29982.5	43031	554.784	1887.89	575.555	206.093	379.174		55.7735		78.9221	550.003		1753.33	17177	18769.6	-0.128027	NA	1	721.886	12019.1	-4.05188	0.000241105	0.021854	27912.6	20032.7	0.478528	0.687072	0.999946	648.472	5365.66	-3.04214	0.00374527	0.634432	25432.5	16797.4	0.59846	0.670123	0.999863
Zlat_10044346	4150	17056	5233	2200	2688	2444	3246	3427.5	3609	11110	7579.5	4049	113.671	552.826	114.367	73.0965	76.7904		89.8213		95.6279	233.453		106.736	4603.64	7015.43	-0.608158	0.531905	0.927601	1153.38	4831.09	-2.05876	0.161812	0.818701	5629.61	7503.04	-0.414496	0.63527	0.999946	1048.5	1624.06	-0.622641	0.645985	0.999993	5171.5	4518.52	0.195014	0.852932	0.999863
novel.1169	106	748	172	187	950	568.5	728	626	524	2067	15816.5	29566	6.52223	54.4631	8.44436	13.9574	60.9664		45.2534		31.1902	97.5699		1750.83	1792.64	259.787	2.7853	0.0242502	0.282584	211.196	192.105	0.179263	0.899389	0.999979	16364.8	278.543	5.8761	NA	1	192.019	535.883	-1.4349	0.277889	0.999993	14870	1750.93	3.08653	NA	1
Zlat_10016501	9412	20966	7589	7702	7007	7354.5	3876	4023.5	4171	20933	26237	31541	471.879	1243.87	303.586	468.409	366.402		196.319		202.295	805.13		1521.9	12875.8	10673.2	0.270508	0.769062	0.974458	1593.09	6788.46	-2.08602	0.0644599	0.561192	26993	11379.9	1.24605	0.119211	0.976211	1437.94	4687.12	-1.69836	0.0953331	0.999993	24661.7	12650.2	0.963195	0.336553	0.999863
Zlat_10004962	12248	4777	10037	13198	9157	11177.5	13110	12659	12208	12975	15269.5	17564	1532.92	707.49	1002.32	2003.71	1195.32		1657.63		1478.07	1245.8		2115.63	11148.3	9006.97	0.307633	0.714979	0.967806	4523.14	4259.91	0.0891492	0.938645	0.999979	15326.5	9530.74	0.685351	0.443581	0.999946	4100.91	5228.53	-0.347665	0.7535	0.999993	14007	11057.8	0.341128	0.680443	0.999863
Zlat_10010767	18259	5109	11540	3077	7785	5431	3945	5175.5	6406	6578	8345	10112	195.674	64.7891	98.6754	39.9996	87.0143		42.7102		66.4108	54.0797		104.293	7491.63	11903.1	-0.668143	0.507946	0.919846	1737.77	5498.68	-1.65659	0.25462	0.936851	7731.75	12580.2	-0.702351	0.504247	0.999946	1579.54	2942.15	-0.891893	0.521359	0.999993	7058.96	7381.23	-0.0643371	0.952173	0.999863
Zlat_10040172	16334	11545	2513	18478	18406	18442	4881	7736	10591	629	599.5	570	846.135	707.704	103.869	1161.11	994.451		255.438		530.739	24.9967		28.4174	8683.74	9705.53	-0.160382	0.886965	0.988105	2593.43	5336.55	-1.03788	0.499467	0.999979	1223.4	10279.8	-3.0707	0.00214083	0.144706	2357.08	6331.08	-1.4226	0.367596	0.999993	1122.04	8818.21	-2.97436	0.0067439	0.924823
Zlat_10015744	7746	22914	18541	2257	2433	2345	3677	3591.5	3506	13238	23341.5	33445	512.806	1795.09	979.392	181.251	167.994		245.923		224.535	672.331		2130.93	20008	13915.1	0.523843	NA	1	2205.02	8326.4	-1.91959	0.0750936	0.600668	21592.6	14841.4	0.54087	0.661326	0.999946	1961.67	5130.96	-1.38906	NA	1	19673.4	19463.4	0.0154965	0.992314	0.999863
Zlat_10017447	15868	5992	23619	7166	7725	7445.5	12358	11261	10164	12684	17956	23228	4001.18	1787.92	4751.99	2191.88	2031.61		3148.07		2479.29	2453.62		5636.9	10069.9	14985	-0.573593	0.550578	0.933135	4960.76	6846.53	-0.463772	0.658718	0.999979	16883.6	15871	0.0891951	0.934072	0.999946	4459.82	4052.38	0.139518	0.885094	0.999993	15404.5	9928.8	0.633719	0.553659	0.999863
Zlat_10007203	42739	8735	21727	3997	8950	6473.5	11549	11385	11221	8967	5734.5	2502	722.706	174.788	293.147	81.9869	157.847		197.293		183.555	116.324		40.718	8034.37	25482.8	-1.6654	0.102178	0.563213	4013.38	11531.8	-1.51989	0.211191	0.893636	4853.09	26905.6	-2.4709	0.00762744	0.294672	3640.86	3309.17	0.140956	0.90073	0.999993	4462.63	7929.86	-0.829189	0.324786	0.999863
Zlat_10029980	18218	807	8003	2038	2806	2422	2732	1914	1096	10062	5937.5	1813	648.08	33.9713	227.159	87.9438	104.11		98.1835		37.7169	274.598		62.0709	2479.67	9824.87	-1.98652	0.0878734	0.527041	647.761	4158.01	-2.66927	0.0747863	0.600022	4372.04	10354.6	-1.24386	0.297044	0.999946	589.05	1129.53	-0.92325	0.483423	0.999993	4026.8	2456.99	0.713254	0.390787	0.999863
Zlat_10002040	35129	44	51636	5844	3924	4884	1196	9528	17860	8520	13803	19086	1654.78	2.45266	1940.77	333.931	192.788		56.9161		813.864	307.892		865.268	39280.7	30069.7	0.385466	0.828195	0.981199	3373.96	12373.8	-1.87295	0.244211	0.928659	12959.5	31783.8	-1.29431	0.43404	0.999946	3056.91	10164.2	-1.73092	0.207493	0.999993	11814.5	38219	-1.69374	0.260231	0.999863
Zlat_10019425	28570	3733	6155	4649	9020	6834.5	24201	19931.5	15662	2666	1613	560	870.116	134.535	149.569	171.751	286.517		744.612		461.435	62.2891		16.4141	3929.19	13924.7	-1.82523	0.0806594	0.507255	6728.45	6200.42	0.119032	0.940563	0.999979	2751.98	14672.2	-2.41442	0.0342338	0.631225	6117.72	2460.7	1.31509	0.388458	0.999993	2530.65	3954.74	-0.644045	0.459128	0.999863
Zlat_10001325	3554	4950	3223	15845	19467	17656	20246	24700	29154	3516	2175	834	188.664	310.949	136.515	1020.32	1077.83		1085.78		1497.16	143.188		42.6089	8586.63	3493.01	1.29779	0.127929	0.618074	8299.15	2003.69	2.05129	0.185961	0.858039	5030.58	3714.36	0.437713	0.63772	0.999946	7543.8	6083.17	0.311358	0.845427	0.999993	4624.35	8704.6	-0.912559	0.401626	0.999863
Zlat_10013825	29799	125	85798	140	5289	2714.5	73	303	533	1575	1691.5	1808	1021.9	5.07255	2347.63	5.8238	189.171		2.52905		17.6819	41.4354		59.6713	8806.76	38815.8	-2.14005	0.22675	0.758214	101.105	15925.3	-7.2363	9.82402e-06	0.00280064	1472.49	41105.8	-4.80316	0.00204249	0.140854	91.8655	2598.8	-4.74989	0.00128458	0.43289	1345.68	8599.18	-2.67592	0.0723147	0.999863
Zlat_10022237	41755	0	13801	315	6118	3216.5	577	1206.5	1836	12075	37316	62557	1794.36	0	473.218	16.4205	274.213		25.05		76.3259	398.084		2587.26	29291.9	20675.7	0.502509	0.822667	0.98109	2016.19	8567.24	-2.09119	0.25853	0.940036	36525.7	21766.9	0.74673	0.753114	0.999946	1763.24	7399.79	-2.07565	0.149295	0.999993	33224.1	28485.9	0.221964	0.913846	0.999863
Zlat_10038839	5480	9755	10370	10331	13354	11842.5	5130	4792	4454	6916	8178.5	9441	903.488	1903.18	1364.17	2066.13	2296.31		854.455		710.377	874.746		1498.03	19273.8	7560.07	1.35007	0.129102	0.619518	2779.47	4218.68	-0.603648	0.561024	0.999979	7655.85	8046.32	-0.071864	0.93382	0.999946	2476.66	7167.76	-1.53474	0.112353	0.999993	6993.76	18951	-1.43814	0.165242	0.999863
Zlat_10012069	6777	5645	3770	9843	17347	13595	15764	18049	20334	4005	3837	3669	137.68	135.709	61.1114	242.568	367.565		323.541		399.625	62.4195		71.7369	7790.26	5077.27	0.617786	0.375117	0.863142	6068.31	2740.1	1.14843	0.453013	0.999979	5628.46	5384.88	0.0638635	0.930232	0.999946	5516.21	4902	0.171621	0.909874	0.999993	5158.35	7842.7	-0.604565	0.383073	0.999863
Zlat_10031605	7259	3630	2401	9086	19268	14177	13340	18487	23634	2278	1490.5	703	142.085	84.0792	37.4983	215.733	393.355		263.789		447.512	34.2066		13.2431	6901.34	4390.65	0.652642	0.4972	0.915814	6204.33	2230.7	1.47708	0.340335	0.988646	3220.59	4644.75	-0.528116	0.594016	0.999946	5639.25	4806.07	0.231829	0.88315	0.999993	2959.6	6990.64	-1.24005	0.231504	0.999863
Zlat_10009420	13321	6410	2957	8485	15864	12174.5	13321	14171	15021	14345	8814.5	3284	639.799	364.314	113.32	494.347	794.687		646.359		697.915	528.558		151.8	7910.14	7543.64	0.0684968	0.936288	0.993023	4937.47	3855.53	0.359093	0.774634	0.999979	7843.21	7976.69	-0.0242837	0.978204	0.999946	4481.17	4596.36	-0.0342445	0.97707	0.999993	7216.25	7928.88	-0.135852	0.830685	0.999863
Zlat_10045867	18995	30956	5609	9729	3197	6463	4292	2858	1424	8750	8400.5	8051	4587.29	8846.52	1080.81	2850.09	805.26		1047.14		332.678	1621.1		1871.24	7160.25	15979.4	-1.15829	0.213282	0.742899	968.093	10131	-3.37846	0.0227426	0.329193	7919.14	17011.4	-1.10315	0.200707	0.999946	880.394	3232.84	-1.86676	0.177758	0.999993	7247.35	7089.74	0.0318163	0.971564	0.999863
Zlat_10045752	4074	18983	8622	8115	4264	6189.5	10007	11608.5	13210	20980	17151	13322	171.633	946.36	289.826	414.708	187.359		425.907		538.369	678.065		540.147	7993.23	8480.54	-0.0856025	0.921401	0.991737	4031.8	5648.8	-0.483834	0.704374	0.999979	14646.2	9068.17	0.691585	0.386121	0.999946	3659.38	3329.68	0.13928	0.904989	0.999993	13422.4	7890.23	0.766648	0.396243	0.999863
Zlat_10031634	11666	6151	5998	7424	8371	7897.5	5361	5374.5	5388	6588	8923.5	11259	415.002	258.931	170.248	320.361	310.586		192.665		185.418	179.791		385.469	5317.7	7802.74	-0.553125	0.438747	0.894454	1809.65	3925.38	-1.11201	0.441968	0.999979	9691.53	8259.24	0.230678	0.790868	0.999946	1645.15	3066.53	-0.893262	0.525806	0.999993	8853.01	5327.07	0.732718	0.323669	0.999863
Zlat_10025988	15982	1406	9558	14357	22781	18569	19060	16935.5	14811	6310	5829.5	5349	390.92	40.6961	186.54	425.984	581.174		470.988		350.46	118.406		125.919	12969.3	9574.9	0.437786	0.668582	0.958773	6109.18	4117.1	0.571009	0.644386	0.999979	9864.4	10102.4	-0.0343744	0.974636	0.999946	5537.12	7248.73	-0.386639	0.730588	0.999993	9045.28	12973	-0.520254	0.453889	0.999863
Zlat_10034186	14294	4765	12442	4268	7793	6030.5	5760	7507.5	9255	7371	5671	3971	257.449	101.557	178.804	93.2472	146.393		104.807		161.254	101.847		68.8335	5864.15	10564.5	-0.849382	0.328788	0.837343	2640.37	4900	-0.887565	0.45553	0.999979	5670.34	11175.9	-0.978871	0.223456	0.999946	2394.83	2723.7	-0.180892	0.87291	0.999993	5201.85	5815.71	-0.160687	0.811026	0.999863
Zlat_10032799	4418	1859	26707	3426	3999	3712.5	2180	2765	3350	24053	25982	27911	147.955	73.6708	713.639	139.176	139.68		73.755		108.529	617.959		899.586	13402.7	10584.1	0.340533	0.800662	0.978822	1087.94	4538.94	-2.05402	0.0895301	0.647951	21692.6	11234.2	0.949286	0.477494	0.999946	982.055	3936.32	-1.99497	0.07101	0.999993	19818.9	13083.1	0.59922	0.665049	0.999863
Zlat_10009344	32122	2111	8715	6990	15582	11286	15564	18080.5	20597	1942	1284	626	1254.62	97.5685	271.598	331.177	634.761		614.132		778.236	58.1896		23.5314	5632.95	15766.6	-1.48479	0.207554	0.737251	6237.25	6776.65	-0.118077	0.92999	0.999979	2479.6	16605.7	-2.74339	0.0219174	0.5129	5662.87	3852.47	0.557358	0.668358	0.999993	2278.55	5699.57	-1.32275	0.172081	0.999863
Zlat_10046091	4400	16225	3557	16302	13605	14953.5	15454	15684.5	15915	4818	3718	2618	268.486	1171.56	173.181	1206.65	865.853		952.664		939.447	225.539		153.745	7700.2	6400.57	0.266805	0.752999	0.97299	5559.07	4486.14	0.311246	0.805382	0.999979	6409.33	6845.04	-0.0948806	0.909155	0.999946	5041.67	5313.39	-0.0738997	0.952703	0.999993	5883.49	7791.56	-0.405338	0.642704	0.999863
Zlat_10026714	6730	11904	2635	2707	5349	4028	4521	5195.5	5870	6060	12420.5	18781	189.484	396.608	59.1952	92.4526	157.075		128.594		159.88	130.893		508.907	4806.02	6071.71	-0.33757	0.699161	0.964377	1746.73	3864.03	-1.14046	0.444881	0.999979	12599.2	6466.83	0.962134	0.365395	0.999946	1587.8	2019.67	-0.341565	0.804601	0.999993	11480.2	4747.05	1.27417	0.244303	0.999863
Zlat_10034941	7371	8184	4906	11634	10723	11178.5	14458	15499	16540	12046	9688.5	7331	207.532	272.668	110.213	397.338	314.884		411.241		450.495	260.187		198.647	10950.8	6225.29	0.814705	0.243071	0.771347	5373.92	3501.4	0.620244	0.612916	0.999979	9453.84	6612.11	0.515783	0.411265	0.999946	4878.33	5149.15	-0.0756162	0.948138	0.999993	8668.2	10864	-0.325638	0.623331	0.999863
Zlat_10036102	7876	1430	8872	11294	9153	10223.5	2975	2594.5	2214	22725	27309.5	31894	487.53	104.747	438.193	848.04	590.929		186.043		132.578	1079.16		1900.06	19258.7	6197.06	1.63581	0.144781	0.646882	1830.68	2715.64	-0.573797	0.606722	0.999979	25054	6552.8	1.93486	0.0794041	0.8726	1623.14	6839.87	-2.08059	0.0390929	0.999993	22881.7	18905.6	0.275419	0.803708	0.999863
Zlat_10005573	31549	23012	6589	9021	2272	5646.5	6479	3838	1197	4759	4717	4675	2802.87	2419.26	467.074	972.177	210.525		581.508		102.875	324.354		399.725	11174.7	19451.5	-0.799765	0.480442	0.909332	1302.92	10676.6	-3.02816	0.0452109	0.467837	6280.08	20607.7	-1.71434	0.0473131	0.721816	1185.04	3962.07	-1.73465	0.232691	0.999993	5752.79	10967.7	-0.930816	0.376793	0.999863
Zlat_10046972	17802	6825	11120	9050	10797	9923.5	10855	11609	12363	4720	5133	5546	739.084	335.304	368.365	455.771	467.525		455.286		496.53	150.332		221.599	7073.81	11967.9	-0.758606	0.319894	0.829816	4055.27	5720.6	-0.493425	0.681614	0.999979	6351.21	12658.1	-0.994988	0.226715	0.999946	3680.04	3936.81	-0.094318	0.935629	0.999993	5813.05	7073.54	-0.283196	0.640695	0.999863
Zlat_10026472	5673	22463	5098	3622	8377	5999.5	2142	2910.5	3679	1824	18008	34192	262.897	1231.83	188.504	203.608	404.891		100.282		164.93	64.8461		1524.97	6944.95	8752.75	-0.334005	0.701011	0.964725	976.946	6165.2	-2.64877	0.0729194	0.59203	19369	9363.36	1.0486	NA	1	887.977	2950.33	-1.72195	0.200004	0.999993	17603.2	6862.86	1.35899	0.324601	0.999863
Zlat_10046018	4827	32730	6578	1280	4445	2862.5	1087	1260.5	1434	8045	22402.5	36760	143.691	1152.95	156.241	46.2206	138.007		32.6898		41.2951	183.723		1053.15	10653.7	11141.1	-0.0646987	0.958539	0.995768	632.763	8314.41	-3.71567	NA	1	22050.3	11946.7	0.884143	0.502812	0.999946	566.193	3078.3	-2.44178	0.0273552	0.999993	20064.5	10395.8	0.94869	0.535742	0.999863
Zlat_10017532	8394	650	7329	12637	12213	12425	5855	5618	5381	7840	15850.5	23861	1151.42	105.509	802.154	2102.72	1747.29		811.375		714.044	825.024		3150.04	9900.03	5740.15	0.786348	0.454513	0.899476	2181.3	2441.81	-0.15905	0.894191	0.999979	19654.5	6061.53	1.69711	0.145225	0.999946	1970.61	5196.71	-1.39408	0.17924	0.999993	17937	9870.6	0.861731	0.306205	0.999863
Zlat_10031535	2848	7333	2715	7238	6320	6779	2215	3489.5	4764	2881	6686	10491	70.1626	213.776	53.3684	216.3	162.39		55.1276		113.536	54.4496		248.74	4752.46	3578.86	0.409065	0.483788	0.910797	1169.88	2309.95	-0.973744	0.504368	0.999979	7399.4	3818.56	0.954249	0.320552	0.999946	1063.27	2694.27	-1.33322	0.335466	0.999993	6743.99	4756.17	0.503698	0.590138	0.999863
Zlat_10029731	7708	3643	6134	12615	14645	13630	17752	18730.5	19709	2097	1801	1505	393.349	219.991	249.763	780.901	779.474		915.194		972.965	82.0956		73.9153	6490.26	5750.13	0.17488	0.860096	0.984625	6303.02	2787.34	1.17847	0.439322	0.999979	4373.67	6087.41	-0.476887	0.61327	0.999946	5729.86	4672.79	0.295339	0.853538	0.999993	4014.07	6586	-0.714426	0.511333	0.999863
Zlat_10045226	147	49615	50	1586	3255	2420.5	3644	2719.5	1795	859	699	539	18.0038	7190.7	4.88613	235.626	415.791		450.874		212.671	80.7097		63.5328	1083.91	10948.7	-3.33612	NA	1	919.416	10159.5	-3.46031	NA	1	639.087	11832.3	-4.2107	NA	1	836.034	799.715	0.0716946	0.96453	0.999993	585.816	1102.01	-0.912502	0.466491	0.999863
Zlat_10016564	4126	8881	3458	17586	18175	17880.5	17552	17633.5	17715	2112	1531.5	951	413.722	1053.78	276.664	2139.04	1900.77		1778.02		1718.37	162.464		91.7744	8357.08	4652.45	0.845125	0.407389	0.880212	5937.23	2929.51	1.0205	0.510123	0.999979	4594.78	4959.36	-0.110088	0.909637	0.999946	5397.51	6116.82	-0.179321	0.912154	0.999993	4220.44	8488.84	-1.00821	0.409052	0.999863
Zlat_10031916	9624	13750	10478	2621	2002	2311.5	4015	4564	5113	7276	15808.5	24341	637.134	1077.18	553.48	210.482	138.234		268.529		327.452	369.533		1550.87	16640	10088.5	0.721847	NA	1	2788.73	5721.98	-1.03914	0.319546	0.97767	15472	10728.8	0.52812	0.635633	0.999946	2481.02	4360.71	-0.815175	0.4863	0.999993	14090.2	16195.2	-0.200856	0.894624	0.999863
Zlat_10022621	3058	92082	23	1626	1155	1390.5	2072	5422	8772	64	32	0	382.73	13637.7	2.29684	246.858	150.769		261.984		1062.06	6.14497		0	638.284	21385.7	-5.06578	0.00806351	0.154086	1812.28	19299.3	-3.40979	NA	1	11666.9	23078.8	-0.984182	0.691987	0.999946	1646.83	478.705	1.78579	0.306603	0.999993	10719.6	649.247	4.04498	NA	1
Zlat_10004174	5622	16954	3446	4625	7689	6157	6101	6752	7403	5292	12470.5	19649	210.475	751.091	102.937	210.036	300.231		230.749		268.111	151.99		707.966	7799.84	7002.53	0.155343	0.859701	0.984625	2529.72	4819.36	-0.926202	0.44297	0.999979	12921.3	7481.63	0.788252	0.464846	0.999946	2288.46	3201.73	-0.479725	0.645444	0.999993	11769.7	7696.92	0.612777	0.582941	0.999863
Zlat_10041772	926	42287	706	7441	4886	6163.5	6085	6283	6481	18970	11907	4844	32.2062	1740.39	19.5921	313.93	177.239		213.805		218.056	506.152		162.142	5322.92	9854.25	-0.888623	0.49913	0.916822	2114.82	8874.67	-2.06617	NA	1	9387.92	10636.2	-0.180143	0.893175	0.999946	1922.54	2697.95	-0.484435	0.730092	0.999993	8635.84	5297.76	0.705131	0.332011	0.999863
Zlat_10012824	3932	8728	1937	14247	17573	15910	18534	20279	22024	2989	2041	1093	195.42	513.312	76.8128	858.919	910.916		930.583		1058.89	113.964		52.2803	7816.51	4061.84	0.944521	0.292018	0.809728	6821.36	2670.76	1.35395	0.391646	0.999979	4616.68	4332.02	0.0918788	0.922224	0.999946	6200.92	5499.01	0.174384	0.912018	0.999993	4241.51	7920.43	-0.901046	0.381321	0.999863
Zlat_10020426	47159	7398	4297	5760	1159	3459.5	3590	2763	1936	17643	8973	303	2413.76	448.08	175.487	357.623	61.8715		185.633		95.8589	692.769		14.9257	1884.2	21400.6	-3.50537	NA	1	933.673	9731.68	-3.37271	0.025794	0.351061	5668.9	22539.8	-1.99129	NA	1	848.974	1296.51	-0.60193	0.684749	0.999993	5242.28	1905.14	1.46011	0.254088	0.999863
Zlat_10019028	6155	4831	2946	10525	15375	12950	11512	14307.5	17103	2587	1613.5	640	130.939	121.615	50.0059	271.603	341.139		247.412		351.973	42.2204		13.1033	6413.73	4395.17	0.545478	0.528898	0.92645	4806.43	2366.61	1.02389	0.500778	0.999979	3232.98	4659.79	-0.527232	0.570163	0.999946	4368.92	4464.16	-0.0295257	0.984831	0.999993	2971.97	6495.25	-1.12799	0.264754	0.999863
Zlat_10035237	804	19526	2871	8716	6223	7469.5	16273	15038.5	13804	4072	4225.5	4379	59.1664	1700.37	168.578	778.053	477.634		1209.81		982.7	229.886		310.139	4496.73	5502.55	-0.291222	0.775462	0.976055	5068.72	4486.99	0.17722	0.915645	0.999979	6676.98	5921.56	0.173151	0.871315	0.999946	4608.22	2815.62	0.712365	0.635348	0.999993	6117.78	4523.87	0.435292	0.545013	0.999863
Zlat_10024925	8302	8755	5052	12467	14069	13268	15508	16353.5	17199	3491	3152.5	2814	378.591	472.448	183.823	689.64	669.156		714.452		758.73	122.13		123.502	7903.75	6760.28	0.225599	0.719939	0.968877	5622.61	3788.16	0.571806	0.648717	0.999979	7365.21	7178.34	0.0371285	0.966034	0.999946	5106.17	4915.88	0.0567756	0.963684	0.999993	6757.95	7950.1	-0.234411	0.782788	0.999863
Zlat_10016495	4374	3551	5999	8670	14507	11588.5	5085	5251.5	5418	5997	4096	2195	451.8	434.039	494.418	1086.32	1562.86		530.625		541.381	475.211		218.204	5999.91	4385.05	0.452592	0.562953	0.937157	1767.62	2209.08	-0.316293	0.824972	0.999979	5695.63	4652.8	0.291866	0.692747	0.999946	1606.9	4038	-1.32453	0.366863	0.999993	5232.54	6064.04	-0.212903	0.790153	0.999863
Zlat_10035509	7457	10158	3136	8226	7242	7734	5159	5174	5189	17498	11565	5632	611.777	986.161	205.283	818.635	619.675		427.587		411.822	1101.29		444.686	4429.15	6131.48	-0.468987	0.515962	0.921964	1811.81	3690.33	-1.02015	0.40994	0.999979	8843.04	6519.81	0.439713	0.590372	0.999946	1644.1	2845.83	-0.785441	0.518196	0.999993	8127.72	4462.83	0.864702	0.263653	0.999863
novel.151	16782	1326	7620	8245	16688	12466.5	21391	19800	18209	3881	3099	2317	578.978	54.1344	209.76	345.05	600.482		745.555		607.717	102.718		76.932	6454.41	9256.57	-0.520074	0.63796	0.952804	6673.44	3981.14	0.746338	0.639819	0.999979	4597.34	9759.84	-1.08601	0.314746	0.999946	6067.15	4320.13	0.491074	0.751365	0.999993	4218.49	6521.85	-0.628696	0.429838	0.999863
Zlat_10014744	2174	534	2588	20225	21483	20854	7337	15972	24607	58	279	500	280.274	81.4658	266.217	3162.9	2888.65		955.591		3068.87	5.73637		62.0377	9459.76	1785.1	2.4059	0.0975724	0.55421	5343.5	795.948	2.74851	0.0768893	0.606164	2039.54	1888.53	0.111121	0.936564	0.999946	4855.94	7062.03	-0.539249	0.761562	0.999993	1871.17	9621.55	-2.36232	NA	1
Zlat_10001628	25998	3106	22829	11793	9013	10403	5339	4326	3313	10479	9621	8763	1134.29	160.36	794.726	624.137	410.137		235.327		139.83	350.742		367.957	12209.4	18059	-0.564792	0.593802	0.944776	1460.71	7802.6	-2.41125	0.10318	0.687309	11370.2	19076.3	-0.746527	0.453911	0.999946	1328.14	5275.26	-1.98312	0.147463	0.999993	10417.6	12070.1	-0.212296	0.778966	0.999863
Zlat_10033371	5698	23286	6248	5772	4310	5041	6833	5812.5	4792	9876	11025.5	12175	655.709	3170.99	573.691	805.727	517.3		794.383		533.461	871.877		1348.4	5750.41	9306.82	-0.694917	0.396054	0.874203	1961.28	6485.46	-1.7211	0.255643	0.937304	11888.6	9955.36	0.255952	0.744035	0.999946	1783.21	2519.51	-0.493811	0.722403	0.999993	10873	5687.89	0.934989	0.247654	0.999863
Zlat_10025250	3112	23262	4411	7139	4162	5650.5	7010	6593.5	6177	11449	7763.5	4078	72.3033	639.553	81.7719	201.201	100.855		164.538		138.833	204.067		91.186	4911.09	7710.23	-0.650933	0.445901	0.897342	2221.84	5823.4	-1.38652	NA	1	7250.14	8271.25	-0.190139	0.819014	0.999946	2019.95	2487.52	-0.296216	0.833691	0.999993	6660.95	4887.55	0.44686	0.488451	0.999863
novel.575	85	242	8	476	187	331.5	985	647	309	5115	12922.5	20730	2.92857	9.86649	0.219925	19.8937	6.71978		34.2849		10.2989	135.197		687.382	3406.43	88.7762	5.26096	NA	1	219.213	64.2569	1.80696	0.237838	0.923677	12610	94.8894	7.05327	6.21535e-07	0.000399506	199.357	861.12	-2.0736	0.153321	0.999993	11477.1	3312.49	1.79296	0.279466	0.999863
Zlat_10013692	16582	8920	6854	4555	5132	4843.5	17581	13043.5	8506	11022	6029.5	1037	473.872	301.647	156.285	157.901	152.963		507.572		235.151	241.64		28.521	3588.8	10600.6	-1.56266	0.0353532	0.345854	4410.2	5400.28	-0.290297	0.848877	0.999979	5077.69	11219.4	-1.14365	0.209427	0.999946	4010.26	1955.7	1.03794	0.479614	0.999993	4681.55	3584.82	0.385263	0.627671	0.999863
Zlat_10011699	3219	13301	1911	10951	10620	10785.5	14364	15026	15688	8597	5193.5	1790	133.967	655.048	63.458	552.847	460.977		603.925		631.6	274.48		71.6957	6107.44	4777.51	0.354368	0.665292	0.957397	5056.91	3485.09	0.538567	0.736069	0.999979	6504.09	5114.32	0.346808	0.69641	0.999946	4597.09	3941.37	0.223618	0.882235	0.999993	5982.91	6155.73	-0.0411487	0.956867	0.999863
Zlat_10025748	13112	3493	29945	2491	2441	2466	3221	3314.5	3408	21883	17584.5	13286	309.25	97.4878	563.525	71.2668	60.0461		76.747		77.7566	395.943		301.576	18607.7	15362.6	0.276408	0.844874	0.982576	2111.03	6703.31	-1.67005	0.132506	0.764551	13361	16276.1	-0.284738	0.808753	0.999946	1876.19	4841.34	-1.37005	NA	1	12243.6	18107.4	-0.564515	0.697586	0.999863
Zlat_10020353	6792	10945	5533	12088	12565	12326.5	14578	15645.5	16713	5649	4658	3667	423.487	807.549	275.265	914.26	817.112		918.27		1008.08	270.209		220.047	7223.76	6802.75	0.0867928	0.883733	0.987946	5642.11	4051.72	0.479741	0.680665	0.999979	6481.85	7239.66	-0.159492	0.801448	0.999946	5112.7	4550.89	0.1699	0.883646	0.999993	5945.76	7271.09	-0.290427	0.648727	0.999863
Zlat_10002874	23374	1495	19901	2933	2057	2495	876	1336.5	1797	9978	30420	50862	715.682	54.1675	486.195	108.936	65.6898		27.097		53.227	234.378		1498.8	26040	15754.5	0.724922	0.635838	0.952383	995.621	6669.8	-2.75264	0.0231468	0.331606	29804.2	16633.7	0.841379	0.600648	0.999946	881.411	6558.85	-2.90304	0.0203721	0.999993	27111.5	25320.1	0.0986131	0.956203	0.999863
Zlat_10045738	6806	6836	11953	4052	4931	4491.5	5286	5734.5	6183	7846	5872.5	3899	112.971	134.273	158.307	81.5863	85.3663		88.6404		99.2821	99.9099		62.2859	6512.72	7939.06	-0.285968	0.745108	0.971995	2058.52	4042.31	-0.967701	0.395305	0.999979	5246.15	8430.94	-0.684459	0.327489	0.999946	1865.72	2538.92	-0.438305	0.687565	0.999993	4813.48	6414.17	-0.413945	0.628722	0.999863
Zlat_10020633	4630	5559	1199	1791	2013	1902	6133	3809.5	1486	5195	2681.5	168	735.076	1044.38	151.886	344.921	333.328		983.681		228.227	632.736		25.6698	903.826	3406.3	-1.91294	0.0624016	0.456164	1292.05	2042.19	-0.653859	0.664236	0.999979	2869.05	3619.28	-0.33498	0.761487	0.999946	1175.09	652.314	0.855057	0.57974	0.999993	2645.55	917.285	1.52746	0.206884	0.999863
Zlat_10009565	27744	933	29110	5173	6474	5823.5	675	1406	2137	3712	13548	23384	1477.37	58.7911	1236.83	334.145	359.558		36.3122		110.083	151.64		1198.4	23712.8	20252.2	0.227542	0.874072	0.98674	739.243	8452.14	-3.51668	0.00534117	0.14766	13587.6	21389.9	-0.654683	0.673915	0.999946	660.3	6785.81	-3.36248	0.0025342	0.581709	12357.2	23131.3	-0.904509	NA	1
Zlat_10043805	6577	392	328	4022	8329	6175.5	4583	3078	1573	13532	7153.5	775	331.684	23.3934	13.1983	246.043	438.092		233.494		76.74	523.532		37.6149	2946.59	2758.55	0.0954028	0.944206	0.993775	1042.46	1191.66	-0.185824	0.907881	0.999979	6186.12	2900.7	1.09274	0.425899	0.999946	948.012	2081.28	-1.12672	0.453038	0.999993	5706.52	2987.36	0.93351	0.391297	0.999863
Zlat_10016401	1195	2359	2967	17150	9623	13386.5	7678	11933	16188	7014	8601.5	10189	76.7418	179.268	152.03	1335.98	644.542		498.129		1005.67	345.553		629.734	9889.84	1922.69	2.36277	0.000373224	0.0240941	4001.04	1058.19	1.92093	0.203616	0.882367	8913.57	2046.86	2.1225	0.00778875	0.298134	3636.43	5498.86	-0.594457	0.686421	0.999993	8145.24	9886.28	-0.279534	0.717538	0.999863
Zlat_10002175	2812	3661	1021	7360	5479	6419.5	7831	7392.5	6954	15804	9699.5	3595	103.914	160.091	30.1045	329.919	211.171		292.351		248.593	448.033		127.855	4256.07	2223.86	0.936535	0.188762	0.711049	2490.96	1336.18	0.902067	0.548539	0.999979	7005.94	2364.09	1.56733	0.0721177	0.847477	2264.62	2506.57	-0.142868	0.920897	0.999993	6448.11	4267.57	0.595434	0.445983	0.999863
Zlat_10044513	3663	4925	4069	13148	11134	12141	15437	14857.5	14278	2114	1865	1616	363.05	577.625	321.784	1580.74	1150.95		1545.69		1368.97	160.738		154.146	7230.65	3797.81	0.929142	0.110716	0.579146	5005.15	2125.32	1.23742	0.413008	0.999979	6264.9	4037.66	0.633835	0.514374	0.999946	4550.29	4536.18	0.00611583	0.996746	0.999993	5751.12	7275.62	-0.339231	0.731613	0.999863
Zlat_10043633	6107	31913	11931	1897	971	1434	468	436.5	405	5782	12019.5	18257	712.337	4404.9	1110.41	268.41	118.128		55.1485		45.6993	517.394		2049.51	13250.2	13155.9	0.0101951	0.994051	0.999725	465.615	9045.44	-4.30967	0.000416933	0.030578	11387	14078.3	-0.30615	0.811649	0.999946	409.56	3381.41	-3.07153	0.0158007	0.999993	10369	12887.8	-0.313713	0.849025	0.999863
Zlat_10025886	24203	16378	14202	1660	3909	2784.5	2737	3358.5	3980	11045	14805	18565	1185.7	949.465	555.143	98.648	199.733		135.46		188.62	415.105		875.314	8276.56	17537.2	-1.0835	0.337297	0.842966	1128.39	9108.75	-3.00442	0.0330701	0.396012	12923.5	18583.3	-0.524056	0.677842	0.999946	1025.68	2525.77	-1.29183	0.355437	0.999993	11789.4	8088.3	0.543651	0.710604	0.999863
Zlat_10048840	7439	1040	1353	16313	19024	17668.5	29087	32899	36711	2984	3020	3056	341.05	56.4219	49.4936	907.215	909.666		1347.2		1628.16	104.951		134.84	8316.79	3561.61	1.22365	NA	1	11241.7	1596.17	2.81705	0.0374971	0.421771	7387.29	3752.48	0.977284	0.400115	0.999946	10211.2	6034.35	0.759682	0.585798	0.999993	6775.83	8443.7	-0.317563	0.777291	0.999863
Zlat_10017707	3292	7299	1665	13643	15726	14684.5	16814	19130	21446	2831	1995.5	1160	129.464	339.674	52.2458	650.836	645.035		668.02		815.89	85.411		43.9045	7025.62	3412.56	1.04191	0.277911	0.798854	6432.18	2239.92	1.52309	0.333929	0.985699	4641.39	3639.48	0.350881	0.70848	0.999946	5846.99	5043.06	0.214509	0.893157	0.999993	4263.51	7127.86	-0.741491	0.495447	0.999863
Zlat_10034370	3559	23996	7435	6648	5338	5993	12126	11922	11718	8863	4840.5	818	87.6786	699.545	146.149	198.669	137.158		301.796		279.265	167.507		19.3946	3538.76	9002.61	-1.34696	0.0787947	0.50291	4015.2	6435.56	-0.678631	0.665895	0.999979	5742.03	9645.48	-0.748243	0.434965	0.999946	3650.25	2235.64	0.709371	0.633725	0.999993	5288.86	3562.09	0.570176	0.518993	0.999863
Zlat_10004572	3635	43024	2765	3495	5630	4562.5	3026	3563.5	4101	1868	8110.5	14353	110.51	1547.81	67.0717	128.889	178.518		92.9383		120.61	43.5671		419.953	4821.65	11725.4	-1.28224	0.228698	0.759842	1197.75	9730.89	-3.01594	NA	1	8988.57	12614.4	-0.48899	NA	1	1088.76	2154.67	-0.976399	0.469353	0.999993	8179.86	4773.95	0.776946	0.499696	0.999863
Zlat_10001612	27236	212	58146	592	1881	1236.5	430	952.5	1475	5159	13056	20953	6397.28	58.9249	10897.3	168.674	460.806		102.035		335.151	929.615		4736.53	32830.6	29083.7	0.174784	0.92431	0.991861	2130.16	11963.5	-2.49577	0.101536	0.682791	12533.1	30775.7	-1.29609	0.484645	0.999946	1858.29	7793.42	-2.07449	NA	1	11405.2	31880.7	-1.48301	NA	1
Zlat_10016979	4282	14603	4028	7283	11843	9563	11395	11655	11915	4550	2826	1102	133.493	538.723	100.196	275.42	385.08		358.886		359.338	108.82		33.0641	5240.31	6147.99	-0.230299	0.752246	0.97299	4062.78	4196.5	-0.0440658	0.972446	0.999979	3623.39	6570.74	-0.858627	0.269709	0.999946	3687.4	3401.23	0.119236	0.923016	0.999993	3331.96	5284.82	-0.665541	0.384717	0.999863
Zlat_10011342	6733	2996	880	6221	5715	5968	579	511.5	444	12120	11071.5	10023	305.416	160.818	31.8503	342.308	270.381		26.5333		19.4833	421.766		437.566	4867.2	3564.94	0.449197	0.635677	0.952383	172.503	1819.77	-3.34432	0.0137198	0.251544	10060.4	3767.28	1.41712	0.161182	0.999946	156.836	2525.06	-3.9446	0.00108565	0.428464	9210.13	4849.95	0.925329	0.200003	0.999863
Zlat_10017167	3320	20824	6790	3339	3017	3178	4414	3942	3470	13157	10996.5	8836	230.471	1710.62	376.094	281.169	218.439		309.557		233.026	700.681		590.331	5392.4	8009.87	-0.571184	0.555879	0.934742	1359.1	5666.01	-2.05218	0.122732	0.743927	9657.35	8579	0.170738	0.837308	0.999946	1234.37	1986.37	-0.677438	0.568872	0.999993	8848.75	5300.05	0.739725	0.438955	0.999863
Zlat_10039233	57421	87	5139	5233	6417	5825	525	1518.5	2512	1749	10602.5	19456	2443.1	4.38026	174.46	270.081	284.76		22.5662		103.392	57.0881		796.683	22953.3	24072.6	-0.0687367	0.968099	0.996203	746.212	10016.1	-3.74616	0.0148315	0.262803	10950	25299.7	-1.20824	0.51209	0.999946	667.868	6613.55	-3.30642	0.00357193	0.63353	9952.39	22394.5	-1.17004	NA	1
Zlat_10015592	2411	1685	3720	5504	8659	7081.5	4404	3659.5	2915	10458	12273	14088	204.654	169.252	251.95	566.729	766.599		377.66		239.364	681.017		1150.89	7779.54	2488.17	1.64448	0.0454846	0.392123	1235.21	1215.32	0.0312458	0.982321	0.999979	16333.2	2639.14	2.62972	0.000783356	0.0778035	1123.09	3413.75	-1.5958	0.238273	0.999993	14946.9	7696.83	0.957671	0.226235	0.999863
novel.2960	1316	9145	599	23060	11433	17246.5	9031	13027.5	17024	1297	2040.5	2784	30.1534	247.956	10.951	640.933	273.223		209.048		377.345	22.7985		61.3919	8558.39	2708.1	1.66005	0.1398	0.639395	4370.61	2158.16	1.01969	0.536766	0.999979	3203.3	2907.91	0.13942	0.895673	0.999946	3972.47	6147.94	-0.628379	0.69099	0.999993	2929.78	8679.46	-1.56698	0.126971	0.999863
Zlat_10026588	2137	5931	434	11968	10275	11121.5	8971	11187	13403	11043	5749.5	456	67.4807	221.623	10.9349	458.427	338.403		286.184		409.425	267.515		13.8581	6924.43	2272.05	1.60767	0.075514	0.494222	3817.73	1614.23	1.24438	0.375409	0.999979	3899.7	2427.66	0.683831	0.552395	0.999946	3467.65	4222.5	-0.281254	0.824143	0.999993	3602.6	6956.57	-0.949273	0.340072	0.999863
Zlat_10037049	2303	6885	1543	199	929	564	169	197	225	5880	27343	48806	128.627	455.042	68.7624	13.4823	54.1164		9.53572		12.1567	251.941		2623.45	9497.22	2896.93	1.71283	0.256301	0.781577	66.2217	1978.87	-4.77236	0.000256574	0.0226182	27579.1	3094.73	3.15563	0.0486155	0.730561	60.1961	2299.12	-5.15154	0.000438454	0.277778	25070.7	9226.55	1.44216	0.465465	0.999863
Zlat_10026686	0	6025	2	12560	12959	12759.5	15969	18751.5	21534	20014	10007	0	0	702.577	0.157255	1501.37	1331.91		1589.77		2052.8	1513.02		0	6580.35	1321.29	2.31611	NA	1	6302.87	1230.3	2.35712	0.526892	0.999979	7160.89	1428.17	2.32583	0.53238	0.999946	5729.33	4506.39	0.347599	0.822875	0.999993	6619.62	6656.06	-0.00795701	0.996621	0.999863
Zlat_10021061	19485	4010	23772	4692	4815	4753.5	5925	4512.5	3100	8987	7811.5	6636	1553.95	378.435	1512.69	453.908	400.507		477.37		239.164	549.841		509.337	6979.94	16011.7	-1.19801	0.25351	0.779347	1724.18	7049.7	-2.02612	0.0777644	0.60909	7240.63	16936.4	-1.22597	0.201094	0.999946	1559.16	2715.89	-0.794128	0.447552	0.999993	6632.55	6873.63	-0.0513214	0.953703	0.999863
Zlat_10016092	4712	30308	9378	4999	2743	3871	13937	15157.5	16378	4629	9284.5	13940	480.918	3660.45	763.702	618.902	291.99		1437.03		1617.05	362.442		1369.27	11802.5	11451.4	0.0434193	0.96976	0.996253	5098.95	8162.01	-0.677208	0.668973	0.999979	9114.73	12267.3	-0.428638	0.703533	0.999946	4635.19	3638.36	0.350958	0.814594	0.999993	8303.7	11535.8	-0.474262	0.722432	0.999863
Zlat_10010671	7969	4873	4225	14262	10513	12387.5	7985	9142	10299	7274	5425.5	3577	632.594	457.75	267.606	1373.33	870.412		640.363		790.885	442.976		273.277	6687.09	5517.6	0.277544	0.728623	0.970218	3073.66	2834.92	0.119519	0.935798	0.999979	6353.19	5843.88	0.120631	0.864774	0.999946	2794.02	4488.85	-0.681334	0.649468	0.999993	5831.33	6754.71	-0.212248	0.765073	0.999863
Zlat_10001087	20242	6127	9373	10461	10422	10441.5	13391	11187	8983	8075	5643.5	3212	1446.16	517.991	534.307	906.588	776.59		966.511		620.844	442.58		220.852	6384.15	12215	-0.936001	0.260682	0.785051	3775.72	5749.73	-0.604489	0.689024	0.999979	6243.89	12906	-1.04747	0.211229	0.999946	3432.97	3920.51	-0.18935	0.898015	0.999993	5734.62	6416.68	-0.162234	0.768504	0.999863
Zlat_10020087	13715	5849	39440	3606	1846	2726	3632	3509.5	3387	26942	21583.5	16225	1218.47	614.908	2795.78	388.612	171.051		325.982		291.092	1836.26		1387.28	20994.4	19119.1	0.134922	0.923769	0.991857	1958.58	8505.74	-2.12024	0.0505785	0.495819	16101.3	20274.8	-0.332531	0.785266	0.999946	1747.08	5467.77	-1.64706	0.164528	0.999993	14754.6	20429.9	-0.469492	0.756433	0.999863
Zlat_10019897	2031	4940	282	8078	15884	11981	12523	13031.5	13540	2728	1990.5	1253	65.3368	188.055	7.23844	315.228	532.947		406.992		421.37	67.3252		38.7937	5609.17	1965.33	1.51312	0.185668	0.706007	4385.94	1375.09	1.67507	0.302061	0.96855	3936.13	2098.27	0.907588	0.394248	0.999946	3987.14	4019.31	-0.0099934	0.994969	0.999993	3614.77	5691.84	-0.655097	0.539495	0.999863
Zlat_10028630	12742	214	24138	21	4403	2212	38	975.5	1913	12	634	1256	962.469	19.1282	1454.78	1.92416	346.876		2.89976		139.785	0.69537		91.3063	92507.7	12661.8	2.86904	NA	1	822.387	5225.52	-2.67617	0.07681	0.605999	733.603	13394.5	-4.19095	0.0129334	0.390029	725.969	21651.9	-4.90446	NA	1	666.831	89803.3	-7.07358	NA	1
Zlat_10018005	4483	2152	4378	16240	18124	17182	14106	12652.5	11199	13601	10034.5	6468	126.013	71.5811	98.1904	553.738	531.344		400.571		304.524	293.293		174.976	12412.8	3608.03	1.78262	0.0133535	0.204906	4564.78	1732.33	1.40045	0.219381	0.90224	12643.8	3820.89	1.72654	0.0220952	0.51437	4137.26	6866.66	-0.728289	0.514204	0.999993	11607.2	12408.3	-0.0962273	0.860246	0.999863
Zlat_10013585	3340	4383	2681	6955	9707	8331	6973	9037	11101	2493	5244	7995	116.876	181.494	74.8555	295.222	354.275		246.507		375.784	66.9247		269.252	5578.1	3113.63	0.841242	0.124791	0.612148	3034.67	1783.31	0.769884	0.604968	0.999979	6149.48	3309.97	0.893537	0.312786	0.999946	2758.38	3208.37	-0.215122	0.881862	0.999993	5609.15	5587.67	0.00539184	0.995028	0.999863
Zlat_10018832	11087	4126	9961	5265	7181	6223	22037	21058	20079	5652	4924.5	4197	261.85	115.313	187.711	150.838	176.889		525.8		458.751	102.406		95.3981	6318.46	8386.76	-0.408694	0.631061	0.951323	7343.42	3928.44	0.90412	0.453645	0.999979	5441.18	8874.77	-0.705792	0.371993	0.999946	6665.36	2890.73	1.20697	0.293198	0.999993	4986.55	6261.78	-0.328313	0.627697	0.999863
Zlat_10029488	16880	2266	11844	5929	7218	6573.5	6184	7686	9188	6953	13601	20249	1144	181.729	640.473	487.426	510.209		423.403		602.383	361.503		1320.75	11228.3	10837.5	0.0510134	0.963725	0.996123	2761.18	4733.22	-0.77368	0.52215	0.999979	13844.1	11443.3	0.274734	0.815537	0.999946	2502.14	4104.25	-0.709434	0.518226	0.999993	12617.4	11033.7	0.193546	0.865191	0.999863
Zlat_10041160	19242	19913	21231	1451	2821	2136	471	552.5	634	7202	13410	19618	1987.55	2433.97	1749.79	181.806	303.911		49.1494		63.351	570.697		1950.22	15666.2	18598.6	-0.247637	NA	1	185.712	9929.48	-5.68177	6.08938e-06	0.00204047	13039.6	19750	-0.599011	0.570373	0.999946	168.813	4074.58	-4.54485	0.000896601	0.381233	11882.4	15245.2	-0.359509	0.809071	0.999863
Zlat_10032630	0	0	2	40675	6030	23352.5	30	722	1414	3	1.5	0	0	0	0.111683	3453.1	440.152		2.1211		95.7316	0.16107		0	11073.3	0.632872	14.1007	0.000176776	0.0151574	240.339	0.257692	9.74869	NA	1	36.3307	0.672611	5.77345	NA	1	218.346	8414.45	-5.26144	0.118894	0.999993	33.3865	11266.2	-8.39589	0.000531294	0.223262
Zlat_10027876	4525	9748	7145	5922	5209	5565.5	7052	6901.5	6751	11490	7815	4140	59.6371	152.028	75.136	94.6759	71.6026		93.8945		86.0722	116.172		52.5122	4637.54	6165.03	-0.411052	0.482544	0.91012	2493.69	3646.45	-0.5436	0.639204	0.999979	6659.91	6568.38	0.019948	0.974562	0.999946	2259.74	2379.99	-0.0698471	0.949241	0.999993	6118.38	4618.7	0.405873	0.522986	0.999863
Zlat_10037560	4088	14820	5547	6630	5252	5941	6557	6710.5	6864	12743	7445	2147	118.403	507.94	128.192	232.938	158.655		191.862		192.321	283.146		59.8477	4360.49	6600.45	-0.598228	0.340464	0.844101	2388.34	4404.98	-0.878604	0.474249	0.999979	6645.24	7053.44	-0.0859741	0.907949	0.999946	2165.62	2412.28	-0.150555	0.894491	0.999993	6118.88	4358.35	0.489629	0.470981	0.999863
Zlat_10000616	1318	575	5387	9580	11642	10611	2051	1965	1879	15270	12780.5	10291	109.704	56.6352	357.769	967.267	1010.68		172.466		151.297	975.062		824.38	12133.9	2345.46	2.37106	0.0238508	0.281004	1060.14	1025.78	0.045603	0.967648	0.999979	13638.1	2488.48	2.45434	0.0132318	0.392998	946.617	5253.71	-2.47429	0.00931757	0.92118	12502.1	11997.7	0.0595441	0.934527	0.999863
Zlat_10007202	3089	10474	1917	13994	11402	12698	13899	14579	15259	2155	1644.5	1134	177.142	710.767	87.7151	973.462	681.964		805.225		846.5	94.8062		62.5863	6312.46	4108.97	0.619553	0.502959	0.918253	4906.32	2887.57	0.766379	0.627441	0.999979	4476.6	4393.22	0.027157	0.978258	0.999946	4460.18	4463.46	0.000475667	0.999757	0.999993	4110.89	6396.98	-0.638005	0.54927	0.999863
Zlat_10008559	12339	3093	9405	10057	11168	10612.5	10666	11858	13050	10126	7021	3916	856.561	254.079	520.937	846.876	808.593		748.014		876.366	539.264		261.627	7723.67	8473.39	-0.133648	0.874097	0.98674	3988.06	3849.47	0.0531596	0.971915	0.999979	6748.38	8956.53	-0.408357	0.633744	0.999946	3625.28	4254.81	-0.228816	0.874981	0.999993	6198.21	7719.22	-0.316519	0.533956	0.999863
novel.3338	1891	25555	134	14278	10768	12523	13410	12256	11102	13098	6774	450	107.483	1718.84	6.07716	984.438	638.351		770.028		610.444	571.134		24.6163	6259.46	6382.56	-0.0280652	0.98386	0.998058	4131.47	5541.93	-0.422257	0.813343	0.999979	7206.51	6875.36	0.067853	0.96326	0.999946	3756.15	4420.22	-0.233017	0.880653	0.999993	6645.04	6342.48	0.0671642	0.95303	0.999863
Zlat_10026124	9642	19320	12064	1707	2335	2021	2696	2457	2218	11618	13635.5	15653	293.132	695.047	292.641	62.951	74.0388		82.8029		65.2311	270.965		457.99	11614.6	11818.3	-0.025218	NA	1	1146.79	7066.4	-2.62088	0.0133519	0.248415	11839	12589.3	-0.0886995	0.931478	0.999946	1028.86	3128.07	-1.60176	0.158438	0.999993	10811	11312.1	-0.0653218	0.96357	0.999863
Zlat_10021775	9092	1630	16001	6354	8372	7363	11689	13870.5	16052	3605	5539.5	7474	272.07	57.719	382.046	230.643	261.292		353.368		464.672	82.7582		215.246	7301.24	8971.72	-0.297334	0.769586	0.974458	4661.74	3872.72	0.269239	0.86201	0.999979	5958.8	9496.44	-0.67243	0.538576	0.999946	4237.52	3383.03	0.326749	0.821542	0.999993	5439.18	7239.55	-0.4125	0.636377	0.999863
Zlat_10006809	2912	10841	3379	1548	954	1251	1320	1022.5	725	3239	2834	2429	188.417	830.06	174.448	121.499	64.3805		86.2845		45.38	160.778		151.258	3427.16	4582.91	-0.419757	NA	1	345.489	3122.09	-3.14818	0.0236839	0.336641	2543	4899.26	-0.946278	0.224881	0.999946	314.146	1085.71	-1.7594	0.177677	0.999993	2329.03	3352.38	-0.525121	0.636534	0.999863
Zlat_10013289	3256	1587	3037	9096	13472	11284	4777	3664.5	2552	10424	10111	9798	93.2036	53.7571	69.3651	315.843	402.214		138.144		70.6685	228.912		269.928	8345.4	2580.6	1.69336	0.0197033	0.252522	1238.37	1244.7	0.000372943	0.99979	0.999979	12495.3	2732.79	2.19303	0.00387192	0.206424	1126.03	4519.36	-1.99707	0.146929	0.999993	11445.2	8334.42	0.457623	0.431081	0.999863
Zlat_10007377	4017	638	10168	3091	3323	3207	4647	4119	3591	24286	35017	45748	203.779	38.2992	411.568	190.209	175.819		238.156		176.226	945.148		2233.53	13505.7	4926.32	1.4549	0.284857	0.804891	1389.07	2093.49	-0.585613	0.695506	0.999979	30888	5218.26	2.56539	0.0890544	0.90319	1262.91	3844.61	-1.59962	0.263576	0.999993	28165.5	13172.5	1.09643	0.491383	0.999863
Zlat_10016662	1478	9211	3504	371	1777	1074	3701	3220.5	2740	14043	18165.5	22288	356.937	2632.29	675.195	108.684	447.59		902.954		640.124	2601.73		5180.24	5602.26	3705.09	0.596227	0.649256	0.954977	1355.08	2572.27	-0.920445	0.432627	0.999979	15818.9	3966.96	1.99546	0.10097	0.933105	1220.41	1520.03	-0.312554	0.792165	0.999993	14434.4	5457.66	1.40328	0.363299	0.999863
Zlat_10040281	3550	6767	854	3521	2895	3208	12079	7142	2205	6998	3890.5	783	585.289	1320.23	112.343	704.175	497.814		2011.88		351.68	885.118		124.241	2415.27	3140.09	-0.378789	0.6457	0.954098	2424.64	2068.76	0.232213	0.883476	0.999979	17052.3	3346.51	2.34923	0.0646232	0.810574	2205.28	1315.17	0.749231	0.609437	0.999993	15677.1	2412.22	2.70029	0.0245189	0.999863
Zlat_10013226	2954	8485	1389	10580	13112	11846	14463	15328	16193	2211	1458.5	706	123.538	419.908	46.3491	536.723	571.922		611.054		655.112	70.9358		28.4157	5723.73	3453.18	0.729179	0.449085	0.898149	5157.79	2391.53	1.11034	0.482992	0.999979	3660.65	3689.03	-0.0110793	0.991285	0.999946	4688.75	4071.74	0.204992	0.89639	0.999993	3363.77	5803.92	-0.787007	0.472814	0.999863
Zlat_10039900	3684	2713	3452	8574	10329	9451.5	5953	5538.5	5124	8067	9793.5	11520	217.819	189.818	162.853	614.941	636.96		355.585		293.078	365.91		655.529	7402.11	3125.91	1.24365	0.05478	0.428101	2105.47	1597.64	0.403359	0.709631	0.999979	13221.9	3314.68	1.99602	0.00758492	0.294355	1903.86	3900.75	-1.02949	0.328112	0.999993	12098.2	7382.04	0.712744	0.289063	0.999863
Zlat_10000934	7676	1448	8920	1096	5664	3380	250	324.5	399	5592	18890	32188	248.802	55.5391	230.692	43.0926	191.478		8.18633		12.5109	139.05		1004.1	10813.3	6138.08	0.816842	0.530339	0.927262	317.99	2692.98	-3.1258	0.00750476	0.179088	19736.7	6491.18	1.60431	NA	1	280.054	3221.26	-3.56463	0.0024663	0.575816	17960.1	10560.6	0.76615	0.594109	0.999863
Zlat_10028766	8653	2952	2823	17240	18165	17702.5	18687	15766	12845	7650	7028	6406	445.551	179.87	115.982	1076.82	975.535		972.076		639.826	302.188		317.453	9840.09	4920.04	1.00014	0.255012	0.7808	5579.23	2373.31	1.2352	0.309221	0.974011	9705.98	5197.77	0.90104	0.304752	0.999946	5061.52	6410.74	-0.338966	0.779739	0.999993	8896.35	9923.76	-0.1578	0.818313	0.999863
Zlat_10034827	777	83	10	79	541	310	782	553.5	325	21949	53149	84349	38.1743	4.82546	0.392011	4.70814	27.7219		38.8138		15.4465	827.275		3988.34	9107.92	324.837	4.8096	NA	1	187.29	144.568	0.412161	0.794153	0.999979	50815.8	341.709	7.21671	4.52442e-05	0.0107037	170.313	2153.14	-3.62364	NA	1	46248.3	8843.6	2.38672	0.226513	0.999863
Zlat_10034315	6840	5850	9025	1371	6370	3870.5	2205	2483	2761	3426	2191	956	283.976	287.403	298.965	69.0455	275.83		92.4833		110.889	109.118		38.1984	2457.83	6809.69	-1.47011	0.0622767	0.455617	834.963	3469.28	-2.04272	0.136793	0.771605	1863.85	7226.57	-1.95489	0.00496514	0.238572	759.004	1419.06	-0.891501	0.521208	0.999993	1713.89	2463.57	-0.523494	0.505377	0.999863
Zlat_10007596	2734	6735	1198	10560	12946	11753	13209	14383.5	15558	2066	1303.5	541	98.6916	287.693	34.5054	462.401	487.409		481.705		543.291	57.2133		18.7949	5796.19	2923.22	0.9877	0.280082	0.801706	4838.51	1973.87	1.29518	0.410035	0.999979	3345.27	3119.94	0.100688	0.92211	0.999946	4398.43	4068.03	0.114221	0.941508	0.999993	3074.66	5872.35	-0.933544	0.390637	0.999863
Zlat_10032826	12643	2889	6311	8312	8500	8406	3200	4042	4884	17067	12518	7969	1008.29	272.643	401.59	804.109	707.021		257.82		376.799	1044.19		611.649	5934.64	7568.36	-0.350794	0.6857	0.961814	1526.86	3458.61	-1.17315	0.303179	0.968814	9933.6	7992.35	0.313711	0.747288	0.999946	1380.59	3335.84	-1.2657	0.240043	0.999993	9115.42	5937.06	0.618544	0.400992	0.999863
Zlat_10002641	371	23341	1162	364	2462	1413	256	358	460	3139	3072	3005	16.523	1230.11	41.2923	19.6648	114.361		11.5182		19.8184	107.248		128.802	1491.04	5628.87	-1.91693	0.152998	0.658952	120.137	4975.25	-5.31552	NA	1	2942.72	6073.11	-1.04541	0.413063	0.999946	109.195	650.994	-2.49295	0.0457965	0.999993	2692.78	1475.3	0.86858	0.372442	0.999863
Zlat_10025999	4505	5280	10102	8242	5190	6716	7283	7860.5	8438	7972	8294.5	8617	563.831	781.987	1008.81	1251.3	677.483		920.862		1021.62	765.433		1037.94	6034.47	6113.55	-0.0189473	0.979631	0.997435	2704.2	3112.02	-0.198279	0.872558	0.999979	7743.01	6496.04	0.253265	0.763737	0.999946	2455.68	2996.41	-0.282663	0.813573	0.999993	7080.7	6000.29	0.238908	0.769983	0.999863
Zlat_10016453	10161	5424	5795	6317	7664	6990.5	5323	6650	7977	3446	2653	1860	179.614	113.458	81.7344	135.453	141.298		95.0582		136.408	46.7309		31.6431	5062.29	6991.33	-0.465787	0.510631	0.920676	2233.87	3506.1	-0.646255	0.658265	0.999979	3379.47	7401.46	-1.13093	0.126248	0.987529	2030.53	2790.1	-0.454352	0.748413	0.999993	3101.27	5059.67	-0.706033	0.194224	0.999863
Zlat_10022517	4815	9670	4150	4518	5368	4943	7106	7263	7420	7758	6347.5	4937	453.628	1078.06	311.961	516.325	527.464		676.33		676.246	560.711		447.64	4073.02	5313.47	-0.383881	0.52275	0.924835	2444.97	3291.78	-0.425452	0.774813	0.999979	6148.88	5661.61	0.119025	0.847482	0.999946	2222.69	2086.99	0.0946685	0.946467	0.999993	5636.76	4056.58	0.474803	0.422831	0.999863
Zlat_10018484	2388	13065	2528	6382	4197	5289.5	5162	4633	4104	4894	7495.5	10097	584.94	3787.02	494.086	1896.3	1072.24		1277.39		972.481	919.658		2380.3	3616.82	4596.45	-0.345883	0.654822	0.956184	1920.47	3381.29	-0.813031	0.500032	0.999979	8851.76	4925.08	0.845692	0.352128	0.999946	1730.55	2097.5	-0.273409	0.794892	0.999993	8084.72	3623.49	1.15771	0.135171	0.999863
Zlat_10047416	9436	3673	843	8123	5753	6938	3883	2624.5	1366	20910	19699.5	18489	513.632	236.59	36.6134	536.357	326.615		213.531		71.9303	873.18		968.59	5206.61	4757.36	0.130195	0.897687	0.989185	988.3	2392.7	-1.26714	0.316061	0.975726	18337.3	5023.86	1.86794	0.080034	0.8744	894.435	2851.65	-1.66215	0.134869	0.999993	16783.9	5201.26	1.69017	0.0174778	0.999863
Zlat_10022885	688	1119	172	9490	7147	8318.5	1381	1157	933	11531	10808.5	10086	38.3012	73.7166	7.64013	640.861	414.978		77.669		50.2462	492.467		540.388	6240.22	568.426	3.4565	1.72226e-05	0.00313805	440.25	362.475	0.299454	0.806158	0.999979	14789.3	605.146	4.61111	4.12183e-08	4.12995e-05	398.132	3413.03	-3.07642	0.00425231	0.661885	13553.5	6233.51	1.12062	0.0676711	0.999863
Zlat_10003050	4199	1732	4166	18500	20322	19411	13721	11545	9369	3875	3825.5	3776	77.5006	37.8284	61.3517	414.194	391.203		255.844		167.282	54.8677		67.0739	11816.2	3337.96	1.82387	0.0169043	0.233425	3985.74	1573.09	1.34417	0.278898	0.953225	10047.8	3533.6	1.50775	0.1263	0.987529	3620.02	7255.58	-1.00027	0.42001	0.999993	9217.99	11876.9	-0.365644	0.681191	0.999863
Zlat_10022882	114	1030	26	5495	7109	6302	922	887.5	853	10904	8875	6846	6.28521	67.199	1.14376	367.498	408.79		51.3541		45.4947	461.196		363.257	4002.42	278.526	3.84397	0.000500266	0.0286634	298.978	232.166	0.390299	NA	1	13154.8	299.537	5.45577	1.93841e-06	0.00103181	271.807	2382.4	-3.09662	0.0157556	0.999993	12069.1	4016.44	1.58723	0.0113574	0.999863
Zlat_10020871	3594	12783	1574	772	4648	2710	1134	1306	1478	2769	10817.5	18866	189.614	798.06	66.259	49.4063	255.761		60.4414		75.4333	112.073		957.93	5662.23	4703.8	0.267285	0.819339	0.980511	439.068	3396.89	-2.9314	0.0433926	0.456798	11030.6	5032.06	1.13221	0.392663	0.999946	399.119	1891.8	-2.22243	0.0980001	0.999993	10031.9	5548.88	0.854413	0.561041	0.999863
Zlat_10013447	3262	7109	1753	11634	12770	12202	12760	13332.5	13905	2397	1651	905	170.524	439.765	73.1192	737.74	696.256		673.879		703.184	96.1291		45.5315	6149.56	3387.05	0.860628	0.30784	0.820629	4487.03	2207.59	1.0251	0.508497	0.999979	3846.95	3611.76	0.0910929	0.922589	0.999946	4079.03	4268.4	-0.063745	0.967022	0.999993	3534.17	6225.68	-0.816909	0.415543	0.999863
Zlat_10028216	7116	79	27300	508	1082	795	69	238.5	408	12722	29905.5	47089	753.175	9.89459	2305.53	65.2224	119.444		7.37801		41.7751	1033		4796.69	10136.4	11435.4	-0.174043	0.921275	0.991737	79.6287	4690.63	-5.79883	0.000257611	0.0226531	28515.8	12118.4	1.23452	0.487612	0.999946	72.3545	2501.58	-5.02104	0.000553901	0.307823	25954.9	9851.81	1.39758	0.440021	0.999863
Zlat_10044645	28486	490	14431	8071	11464	9767.5	10906	11964.5	13023	1852	2185.5	2519	697.764	14.2031	282.047	239.816	292.88		269.881		308.592	34.8019		59.3837	15347.8	15799.9	-0.0419388	0.974917	0.996559	4153.85	6591.01	-0.663897	0.635361	0.999979	3481.53	16652.7	-2.25796	0.0786986	0.87018	3770.45	5776.27	-0.612385	0.597462	0.999993	3188.05	15097.2	-2.24346	0.0174861	0.999863
Zlat_10029963	15378	3951	10764	4465	6233	5349	6698	7515	8332	12862	9242.5	5623	204.719	62.2411	114.335	72.1031	86.5432		90.0812		107.301	131.357		72.0426	8731.41	10278.5	-0.235482	0.819893	0.980511	2656.58	4693.86	-0.816831	0.493164	0.999979	7688.59	10863.3	-0.49866	0.580574	0.999946	2409.33	3239.01	-0.422153	0.706393	0.999993	7057.75	8584.55	-0.282367	0.761699	0.999863
Zlat_10047720	3184	301	9548	800	248	524	451	472.5	494	3527	3347	3167	389.96	43.6239	933.056	118.853	31.6793		55.8025		58.529	331.389		373.299	1513.68	4330.91	-1.51726	0.274715	0.797956	159.014	1809.36	-3.45299	0.0140212	0.253664	2791.34	4588.26	-0.717075	0.574972	0.999946	144.555	475.996	-1.65663	0.194916	0.999993	2553.54	1480.26	0.787315	0.532516	0.999863
Zlat_10008576	11638	5426	8283	4550	6062	5306	6306	6828.5	7351	6467	8624.5	10782	461.923	254.848	262.317	219.066	250.948		252.857		282.25	196.915		411.863	7498.7	8355.94	-0.156347	0.864969	0.984922	2337.02	4067.23	-0.794416	0.527832	0.999979	8594.14	8844.44	-0.0414706	0.964248	0.999946	2122.75	2949.48	-0.46935	0.696668	0.999993	7847.25	7387.74	0.0871541	0.92938	0.999863
Zlat_10038053	8828	6138	18245	2689	4154	3421.5	3010	3447.5	3885	16306	12876.5	9447	318.672	262.192	525.501	117.746	156.396		109.769		135.665	451.559		328.199	10596.2	10566.8	0.00386798	0.99732	0.999975	1517.41	5039.27	-1.72818	0.0960761	0.668693	9976.94	11210.9	-0.168259	0.864342	0.999946	1363.93	3215.46	-1.23374	0.241265	0.999993	9145.21	10353.2	-0.178894	0.884153	0.999863
Zlat_10039109	7848	2092	5713	3527	5937	4732	2330	1853	1376	12369	15458.5	18548	502.11	158.385	291.644	273.728	396.172		150.6		85.1639	607.1		1142.09	9235.4	5331.61	0.792481	0.463985	0.903788	625.854	2439.21	-1.94668	0.158855	0.815941	16292.4	5635.77	1.53152	0.103916	0.940748	569.063	3202.07	-2.47581	0.060465	0.999993	14887.5	9059.98	0.716653	0.488123	0.999863
Zlat_10032631	47	0	4	39945	7053	23499	54	708.5	1363	9	4.5	0	3.3301	0	0.226135	3433.17	521.207		3.8653		93.4227	0.489201		0	11116.5	19.6229	9.15132	1.12616e-05	0.00224253	235.944	8.15722	4.87793	0.00656478	0.167194	19.5043	20.6219	-0.0701552	0.97501	0.999946	214.358	8439.56	-5.2777	0.00501901	0.706291	17.9386	11309.9	-9.2938	7.24724e-06	0.0121819
Zlat_10040919	516	210	1364	422	4105	2263.5	908	833.5	759	1621	2207	2793	33.137	15.9586	69.8918	32.8738	274.95		58.9087		47.1523	79.8606		172.622	2194.77	679.188	1.69205	0.129456	0.620245	280.955	302.516	-0.0709806	0.95781	0.999979	2078.06	720.11	1.52885	0.169627	0.999946	255.431	994.935	-1.92647	0.144878	0.999993	1896.5	2175.08	-0.197702	0.862796	0.999863
Zlat_10007035	5712	3866	5121	4038	8412	6225	7535	6960.5	6386	7181	8331.5	9482	224.121	179.501	160.323	192.191	344.247		298.68		242.393	216.154		358.06	7804.91	4698.86	0.731905	0.394839	0.873874	2465.49	2377.81	0.0571929	0.960793	0.999979	8576.5	4980.93	0.783941	0.325304	0.999946	2236.34	3204.5	-0.513831	0.646574	0.999993	7839.95	7702.34	0.0256572	0.977204	0.999863
novel.135	1523	12671	1180	9923	7755	8839	445	1406	2367	2173	7451.5	12730	85.9016	845.713	53.1045	678.918	456.205		25.3566		129.151	94.0257		691.022	4570.22	3745.69	0.28712	0.77618	0.976098	469.578	2986.53	-2.65222	0.0868354	0.63995	7452.16	4023.61	0.889047	0.528847	0.999946	426.69	3151.32	-2.86626	0.046385	0.999993	6778.16	4624.08	0.551554	0.686567	0.999863
Zlat_10004584	1669	634	1026	190	1387	788.5	432	495	558	18815	28682	38549	83.4329	37.5043	40.9238	11.5215	72.3159		21.817		26.9844	721.557		1854.63	12862.7	1115.51	3.52741	NA	1	166.424	532.997	-1.61599	0.204172	0.882566	25651.9	1179.79	4.44253	0.00101396	0.092114	151.283	3117.37	-4.32039	0.00422581	0.661885	23384.9	12496.5	0.904071	0.616261	0.999863
Zlat_10041914	12954	5238	29697	627	2198	1412.5	775	863.5	952	23856	16665	9474	244.083	116.791	446.472	14.3309	43.1955		14.7525		17.3527	344.839		171.802	17339.5	15604.9	0.151989	0.91908	0.991617	837.843	7001.92	-3.08019	0.00700488	0.172086	11550.3	16541.3	-0.51815	0.671603	0.999946	738.054	4285.12	-2.54983	0.0523894	0.999993	10605.9	16853.3	-0.668138	0.680464	0.999863
Zlat_10021959	8779	6004	14301	2982	3775	3378.5	7437	7139	6841	13080	10676.5	8273	121.59	98.4025	158.041	50.0997	54.5316		104.06		91.6581	138.979		110.276	7331.36	9270.29	-0.338748	0.74385	0.971995	2673.78	4495.77	-0.74548	0.496183	0.999979	8558.98	9832.67	-0.200177	0.828313	0.999946	2419.2	2465.24	-0.0229013	0.982957	0.999993	7842.66	7184.87	0.12653	0.90918	0.999863
Zlat_10031395	1983	7831	3079	7814	8220	8017	10747	10652	10557	8111	5986	3861	47.0283	219.768	58.2632	224.793	203.322		257.486		242.2	147.57		88.1249	6028.57	3465.35	0.798604	0.203507	0.730783	3587.13	2317.88	0.632334	0.680444	0.999979	6053.37	3704.19	0.708475	0.270056	0.999946	3261.07	3263.36	0.00144981	0.999199	0.999993	5555.91	6019.76	-0.115561	0.816952	0.999863
Zlat_10020214	398	2372	1823	1174	839	1006.5	493	464	435	191	119.5	48	36.1074	254.647	131.962	129.198	79.3875		45.1846		38.1768	13.2933		4.19099	880.929	1252.25	-0.508624	0.517069	0.922315	156.355	783.856	-2.26432	0.0900135	0.648854	331.636	1338.32	-2.01169	0.0581464	0.784504	142.148	442.35	-1.5672	0.192416	0.999993	304.814	876.415	-1.52188	0.13233	0.999863
Zlat_10021927	28990	5224	1568	2076	2988	2532	2082	2120	2158	33072	20542.5	8013	1534.19	327.148	66.2101	133.269	164.925		111.312		110.479	1342.69		408.119	4955.02	12964.1	-1.38775	0.283428	0.803392	902.811	5982.09	-2.72315	0.030195	0.378912	13037.4	13655.1	-0.0667886	0.965364	0.999946	812.579	1720.57	-1.07435	0.284608	0.999993	11999.1	4861.03	1.30372	0.370504	0.999863
novel.569	3470	12577	4464	2475	2494	2484.5	3564	3677	3790	12148	11974	11800	98.6705	423.2	101.281	85.3701	73.9658		102.382		104.254	265.001		322.925	5478.03	5524.71	-0.0125891	0.990019	0.998912	1237.67	3707.03	-1.57537	0.282404	0.955697	10191.2	5904.32	0.787393	0.400788	0.999946	1125.14	1838.94	-0.700881	0.608898	0.999993	9320.16	5368.13	0.796124	0.487581	0.999863
Zlat_10017974	3167	6141	2250	8348	9885	9116.5	10019	11100.5	12182	3349	2254	1159	65.2679	149.762	36.9984	208.693	212.474		208.596		242.866	52.9483		22.9878	4972.72	3295.03	0.593987	0.387524	0.869987	3733.43	2058.55	0.861139	0.571275	0.999979	3568.89	3510.59	0.0238729	0.975154	0.999946	3393.83	3268.07	0.0566654	0.969846	0.999993	3279.15	5017.86	-0.613827	0.440336	0.999863
Zlat_10007302	10791	1652	7252	4989	6861	5925	11410	12916.5	14423	8463	13500	18537	210.738	38.177	113.002	118.186	139.748		225.111		272.479	126.792		348.403	11655.2	6871.63	0.762164	0.503987	0.918573	4522.38	3026.19	0.582033	0.638363	0.999979	12968.2	7256.15	0.837682	0.473875	0.999946	4103.24	4042.88	0.0241222	0.983281	0.999993	11825.5	11433.7	0.0486647	0.967144	0.999863
Zlat_10043571	6005	19241	1667	18012	10587	14299.5	15039	11366	7693	4629	4275.5	3922	335.39	1271.67	74.2883	1220.31	616.718		848.566		415.652	198.34		210.817	9544.3	7090.48	0.428733	0.62859	0.951323	3901.6	5119.32	-0.389462	0.7815	0.999979	8797.61	7582.28	0.214471	0.830035	0.999946	3545.14	5633.59	-0.665409	0.60053	0.999993	8069.95	9570.36	-0.246003	0.760947	0.999863
Zlat_10035363	5606	12914	4598	4432	4473	4452.5	11323	11611.5	11900	8759	6379	3999	123.711	337.23	80.9601	118.639	102.951		252.433		254.038	148.284		84.9313	5967.42	6475.26	-0.118154	0.886198	0.988105	4286.91	4140.4	0.0526152	0.964157	0.999979	5779.82	6905.3	-0.25673	0.690211	0.999946	3880.84	2414.11	0.687787	0.514121	0.999993	5305.08	5884.85	-0.149352	0.853997	0.999863
Zlat_10038600	2648	15235	2360	5519	7436	6477.5	4197	5112.5	6028	2783	6539	10295	178.755	1217.01	127.116	451.934	523.549		286.227		393.651	144.125		668.852	3949.76	5120.5	-0.37449	0.64152	0.953255	1817.35	3844.94	-1.07586	0.408853	0.999979	7416.89	5489.35	0.434047	0.678904	0.999946	1647.66	2408.34	-0.54135	0.642502	0.999993	6760.98	3968.86	0.768313	0.407817	0.999863
Zlat_10023319	2721	2923	606	22021	5759	13890	589	1319.5	2050	204	2199.5	4195	271.253	344.815	48.2023	2662.91	598.784		59.3187		197.696	15.6014		402.477	6667.56	1895.23	1.81492	0.135487	0.631331	441.376	1117.24	-1.3191	0.356943	0.99472	2357.36	2012.34	0.228088	0.870385	0.999946	401.099	4975.71	-3.61608	0.0202927	0.999993	2142.21	6776.73	-1.66173	0.292286	0.999863
Zlat_10013824	7534	284	77265	112	2136	1124	65	131.5	198	841	638	435	156.964	7.00172	1284.42	2.83052	46.4144		1.3681		3.99059	13.4418		8.72221	1044.49	27454.3	-4.71645	0.00261815	0.0814757	44.0123	11238.2	-7.86342	5.36744e-07	0.000412476	610.365	29142	-5.57734	0.000103422	0.0193586	39.9974	481.527	-3.42528	0.00941817	0.92118	559.989	1035.92	-0.886977	0.400468	0.999863
Zlat_10033025	3851	7351	5437	5257	7220	6238.5	9266	9283	9300	6182	4677	3172	60.3024	136.213	67.9311	99.8555	117.917		146.583		140.877	74.2635		47.8031	4617.14	4835.89	-0.0669608	0.899442	0.989326	3215.29	2827.43	0.189116	0.877958	0.999979	5333.63	5149.62	0.0506592	0.925034	0.999946	2919.15	2504.35	0.224857	0.849619	0.999993	4894.7	4611.3	0.086209	0.865979	0.999863
Zlat_10017836	35	937	44	7800	11012	9406	5212	5234	5256	1856	1236.5	617	0.631048	19.9915	0.632988	170.593	207.08		94.9355		91.6741	25.6719		10.7064	4382.8	232.981	4.2326	0.00122798	0.0512588	1762.31	202.654	3.12465	NA	1	3866.29	251.155	3.94333	0.00293974	0.175846	1602.1	3182.76	-0.985962	0.524608	0.999993	3552.51	4450.42	-0.325201	0.790668	0.999863
Zlat_10026558	21	2668	31	9857	7770	8813.5	1772	2798.5	3825	466	252	38	0.923272	138.806	1.08748	525.688	356.294		78.7053		162.682	15.7174		1.60789	4057.95	602.828	2.75071	0.0968976	0.552849	938.199	552.097	0.771503	0.666774	0.999979	1046.48	651.165	0.684323	0.682177	0.999946	852.698	3027.14	-1.82036	0.25962	0.999993	962.215	4126.43	-2.10038	0.170667	0.999863
Zlat_10007715	7319	4035	6790	6672	8092	7382	7112	8339	9566	8752	6840	4928	280.123	182.748	207.355	309.761	323.02		274.991		354.18	256.974		181.522	5944.88	5891.7	0.0128869	0.985556	0.998305	2803	2888.64	-0.040213	0.978139	0.999979	6446.65	6241.36	0.0467019	0.948732	0.999946	2547.94	3083.54	-0.272009	0.848345	0.999993	5912.4	5924.32	-0.00279012	0.996174	0.999863
Zlat_10030937	11681	69	0	21	11	16	0	3.5	7	18368	24600.5	30833	1157.73	8.09262	0	2.52477	1.1371		0		0.671157	1396.61		2941.08	38046.4	4577.46	3.05452	NA	1	279.861	1913.33	-2.78339	NA	1	21321.6	4807.23	2.149	0.348821	0.999946	242.401	8714.47	-5.18001	NA	1	19449.7	36916.4	-0.924544	0.690014	0.999863
Zlat_10019036	22325	25526	11366	1874	198	1036	2001	1034.5	68	14290	8083	1876	1622.01	2194.61	658.899	165.16	15.0039		146.872		4.77935	796.491		131.177	1851.76	17911.5	-3.27457	0.00347548	0.0968273	352.21	10305.6	-4.84738	0.00124359	0.0614037	5205.27	19026.7	-1.86994	0.0524306	0.752698	320.397	686.308	-1.07685	0.475899	0.999993	4800.5	1820	1.39975	0.267823	0.999863
Zlat_10040329	4246	14695	7190	4439	3199	3819	4362	4044.5	3727	8313	7232.5	6152	145.608	596.328	196.735	184.656	114.418		151.12		123.641	218.7		203.041	4493.8	7154.66	-0.671363	0.391781	0.872457	1621.93	4616.84	-1.50433	0.183274	0.855459	6474.08	7641.18	-0.239231	0.748212	0.999946	1463.4	1941.66	-0.401882	0.689319	0.999993	5929.68	4442.44	0.416847	0.619225	0.999863
Zlat_10040785	10787	1374	13394	2750	4804	3777	3100	3348.5	3597	7758	5211.5	2665	1185.64	178.71	1174.65	366.654	550.719		344.225		382.462	654.163		281.91	4102.62	8752.68	-1.09337	0.301643	0.817092	1166.33	3760.15	-1.67965	0.185209	0.857057	4311.44	9254.23	-1.10192	0.283975	0.999946	1058.54	1805.99	-0.759967	0.506693	0.999993	3961.6	4059.62	-0.0349097	0.964298	0.999863
Zlat_10014059	148	7277	418	8647	7120	7883.5	10430	12577	14724	2666	1379	92	4.12631	240.084	9.29875	292.441	207.041		293.775		397.121	57.0224		2.4686	4231.02	1785.17	1.24487	0.308276	0.82113	4226.33	1563.56	1.43612	0.408595	0.999979	3133.85	1925.41	0.702726	0.63206	0.999946	3841.69	2841.64	0.436923	0.773605	0.999993	2884.2	4274.17	-0.567473	0.642946	0.999863
Zlat_10044684	287	30600	378	2396	1134	1765	4064	4351.5	4639	1425	7115.5	12806	42.0602	5306.66	44.2007	425.941	173.332		601.69		657.674	160.21		1806.2	1202.61	6939.13	-2.52861	NA	1	1464.09	6342.54	-2.11092	NA	1	7591.95	7494.86	0.0184812	NA	1	1330.94	704.778	0.923497	0.512896	0.999993	6904.66	1205.35	2.51799	NA	1
Zlat_10020739	6660	5291	6172	8890	6470	7680	8143	7928	7713	5304	5540	5776	229.308	215.573	169.559	371.296	232.341		283.244		256.901	140.099		191.397	4774.39	5714.06	-0.25902	0.689151	0.962821	2730.1	2958.29	-0.111438	0.927921	0.999979	6233.55	6060.82	0.0404944	0.953692	0.999946	2479.4	2927.95	-0.235792	0.849364	0.999993	5704.8	4797.71	0.249597	0.700052	0.999863
Zlat_10005226	9218	7686	6235	7898	9848	8873	9649	9029	8409	7090	4739.5	2389	669.73	660.806	361.45	696.071	746.256		708.232		591.023	395.18		167.048	6108.52	7258.07	-0.248736	0.684848	0.961555	3182.08	3871.27	-0.279045	0.813445	0.999979	4992.22	7698.6	-0.624815	0.334609	0.999946	2886.94	3466.24	-0.260046	0.822344	0.999993	4587.34	6114.44	-0.414467	0.428128	0.999863
Zlat_10005091	2836	5448	5658	3419	4262	3840.5	3480	3399.5	3319	8359	6919.5	5480	119.772	272.268	190.66	175.154	187.732		148.477		135.598	270.825		222.737	2882.38	4092.26	-0.505904	0.377475	0.864063	1145	2302.36	-0.999341	0.479349	0.999979	5983.9	4356.77	0.45774	0.535406	0.999946	1040.94	1554.89	-0.570322	0.675305	0.999993	5483.26	2877.86	0.93009	0.184466	0.999863
Zlat_10011374	11631	1703	8718	398	642	520	525	900	1275	10313	11505	12697	422.523	73.208	252.696	17.5384	24.3245		19.2674		44.8064	287.411		443.911	9723.85	7674.79	0.341296	0.827066	0.981186	301.546	3362.07	-3.44648	0.011714	0.232113	9574.65	8105.78	0.24024	0.858658	0.999946	274.055	2345.99	-3.07209	0.0424464	0.999993	8744.84	9445.86	-0.111207	0.948455	0.999863
Zlat_10002440	2192	7306	1312	10401	11525	10963	12942	14093	15244	2435	1567	699	123.635	487.632	59.045	711.622	677.983		737.45		831.759	105.362		37.9438	5461.13	2872.76	0.926899	0.303701	0.817986	4740.79	2017.01	1.23457	0.433931	0.999979	3925.91	3071.27	0.354237	0.727049	0.999946	4309.6	3819.19	0.175895	0.909734	0.999993	3607.99	5531.35	-0.616495	0.561122	0.999863
Zlat_10023674	14636	1515	9709	872	3712	2292	2067	1714	1361	4918	21708	38498	708.915	86.8351	375.227	51.2344	187.524		101.144		63.7715	182.745		1794.62	13219.7	9120.86	0.535362	0.709079	0.966461	1404.69	3939.96	-1.49564	0.203174	0.882367	22111.6	9626.99	1.19962	0.411627	0.999946	1241.45	3535.02	-1.51646	0.21019	0.999993	20104.5	12873.6	0.643123	NA	1
novel.173	2750	9335	2366	9926	9147	9536.5	9923	10529	11135	2064	2009	1954	233.045	936.123	159.982	1020.36	808.468		849.534		912.84	134.185		159.365	4716.25	3868.98	0.285891	0.748271	0.972285	3542.9	2657.77	0.417024	0.78729	0.999979	4404.04	4135.32	0.0908282	0.918284	0.999946	3220.72	3333.7	-0.047565	0.975417	0.999993	4039.33	4779.61	-0.242938	0.807157	0.999863
Zlat_10020564	609	14647	1121	182	867	524.5	254	246	238	996	8735	16474	48.7954	1388.74	71.6663	17.6891	72.4531		20.5601		18.4474	61.2218		1270.35	3231.23	3803.16	-0.235493	NA	1	451.143	3233.73	-2.87118	NA	1	9146.89	4097.07	1.15858	NA	1	394.252	855.741	-1.15351	0.382715	0.999993	8311.37	3145.9	1.40178	NA	1
Zlat_10021896	21039	311	53136	416	2377	1396.5	2564	2646	2728	2949	3346	3743	457.218	7.99778	921.372	10.9664	53.8771		56.2919		57.3508	49.1653		78.2853	9916.48	25099.7	-1.33986	0.423414	0.888182	1149.42	10330.6	-3.16497	0.0192291	0.301976	2922.83	26572.6	-3.1846	0.0295276	0.587913	1033.76	2577.59	-1.31438	0.285237	0.999993	2669.88	9650.18	-1.85377	0.215429	0.999863
Zlat_10012968	1559	362	1488	71	1323	697	37	79	121	3069	20853	38637	86.7902	23.8476	66.096	4.79464	76.8176		2.08092		6.51638	131.071		2070.09	10291.6	1159.12	3.15033	NA	1	26.4326	519.108	-4.05122	0.0013978	0.0657569	21419.1	1225.6	4.12735	0.0123578	0.377352	24.021	2506.57	-6.51678	2.22684e-05	0.0783775	19463.7	9999.77	0.96083	NA	1
Zlat_10031624	17577	1800	8192	1398	214	806	335	290.5	246	36409	30550	24691	1702.73	206.341	633.199	164.279	21.6218		32.7851		23.0533	2705.8		2301.99	9161.32	9851.98	-0.104966	0.946645	0.993872	167.67	4280.87	-4.69411	5.3089e-05	0.00765999	22939.1	10390.6	1.14252	0.408084	0.999946	149.433	2300.24	-3.95734	0.00257548	0.58274	21007.5	8907.15	1.23792	0.467109	0.999863
Zlat_10011176	3093	6071	9189	6461	5028	5744.5	6154	6856	7558	7682	5304.5	2927	92.5551	214.977	219.4	234.527	156.925		186.041		218.788	176.352		84.2957	6039.13	5446.53	0.148756	0.84829	0.983386	2763.6	2926.29	-0.0794812	0.941141	0.999979	4791.53	5797.28	-0.27489	0.692622	0.999946	2492.49	2750.94	-0.138825	0.889649	0.999993	4401.04	5982.97	-0.442748	0.532014	0.999863
Zlat_10004158	8057	1229	5584	7291	10346	8818.5	8918	9428.5	9939	3505	2515.5	1526	347.983	62.8127	192.432	381.984	466.051		389.119		415.264	116.134		63.4309	5355.74	5183.26	0.0473434	0.959793	0.995793	3481.28	2280.39	0.613299	0.600663	0.999979	3091.25	5473.64	-0.824215	0.387573	0.999946	3151.41	3268.91	-0.0496823	0.964748	0.999993	2838.49	5382.06	-0.923086	0.113518	0.999863
Zlat_10048521	7033	7604	4762	3940	6479	5209.5	4326	5013	5700	6038	7052.5	8067	188.719	241.45	101.956	128.246	181.325		117.271		147.961	124.295		208.328	4741.63	5920.57	-0.32062	0.639368	0.952819	1685.23	3309.48	-0.968145	0.502397	0.999979	6648.59	6287.63	0.0804388	0.925198	0.999946	1531.89	2284.24	-0.570678	0.67921	0.999993	6074.43	4709.79	0.367147	0.673002	0.999863
Zlat_10041333	3912	5690	3930	2339	3667	3003	25443	23152.5	20862	6161	4873.5	3586	64.9971	111.871	52.0998	47.141	63.5452		427.065		335.311	78.5294		57.3413	3825.05	4018.76	-0.0717618	0.92777	0.992087	7805.1	2304.07	1.76128	0.254276	0.936851	4242.96	4274.29	-0.0107011	0.987366	0.999946	7096.08	1568.19	2.17899	0.141428	0.999993	3890.17	3774.35	0.043943	0.958761	0.999863
Zlat_10039569	2706	5852	1563	11956	10919	11437.5	11855	12846.5	13838	2005	1473	941	168.11	430.211	77.4771	901	707.499		744.042		831.642	95.5577		56.2623	5523.9	2834.23	0.962916	0.306292	0.820362	4321.71	1836.08	1.23688	0.42327	0.999979	3846.6	3022	0.348153	0.714486	0.999946	3928.64	3969.04	-0.0130429	0.993388	0.999993	3532.86	5603.91	-0.665675	0.546706	0.999863
Zlat_10046973	14411	589	8441	3677	4173	3925	5828	5731	5634	11038	11866.5	12695	502.232	24.2905	234.721	155.445	151.682		205.192		189.943	295.111		425.799	11889.7	8428.76	0.496234	0.715117	0.967806	2119.25	3550.95	-0.740525	0.56013	0.999979	9841.26	8888.88	0.146817	0.916572	0.999946	1918.47	3640.79	-0.91909	0.410571	0.999993	8991.27	11619.6	-0.369921	0.788245	0.999863
Zlat_10001094	4591	13107	389	3418	3508	3463	1993	2256.5	2520	9918	9168.5	8419	321.304	1085.48	21.7223	290.171	256.062		140.911		170.611	532.499		567.063	2440.28	4789.25	-0.972817	0.35026	0.850227	758.754	3472.45	-2.18391	0.162637	0.81889	7587.51	5119.22	0.567633	0.636708	0.999946	689.726	1373.07	-0.980008	0.464361	0.999993	6942.88	2441.4	1.50777	0.0927847	0.999863
Zlat_10030508	22439	2906	8643	3708	4565	4136.5	27379	17266.5	7154	5865	5322.5	4780	557.609	85.454	171.372	111.773	118.316		687.343		171.978	111.81		114.318	7442.26	12136.1	-0.705642	0.539444	0.930514	6561.2	5355.3	0.294328	0.809623	0.999979	6870.14	12798.4	-0.897541	0.369117	0.999946	5936.43	2668.4	1.15524	0.293708	0.999993	6296.55	7308.55	-0.214805	0.817027	0.999863
Zlat_10029575	1029	11174	3551	8960	7344	8152	5887	6123	6359	2260	1267	274	61.051	784.507	168.103	644.849	454.45		352.859		364.975	102.866		15.6455	3960.26	3974.87	-0.00513927	0.996016	0.999911	2060.79	2906.08	-0.491962	0.751628	0.999979	2840.98	4263.7	-0.585645	0.601654	0.999946	1873.41	2843.85	-0.598358	0.695762	0.999993	2613.24	4017.22	-0.620423	0.597367	0.999863
Zlat_10015135	2241	5533	2108	9700	9176	9438	10696	11584	12472	1936	1741.5	1547	400.263	1169.43	300.416	2101.59	1709.36		1929.99		2154.95	265.274		265.923	4736.83	2755.15	0.782035	0.338174	0.843472	3897.01	1765.57	1.1444	0.453633	0.999979	3856.55	2938.99	0.392024	0.642468	0.999946	3542.58	3312.42	0.0989043	0.94877	0.999993	3538.37	4797.3	-0.439277	0.651055	0.999863
Zlat_10021384	45	5165	30	21534	9992	15763	185	2231.5	4278	156	78	0	6.5948	895.716	3.50799	3828.13	1527.28		27.3899		606.495	17.5388		0	7805.83	1159.22	2.75125	0.078389	0.501681	743.192	1065.65	-0.512522	NA	1	54.1857	1252.28	-4.52785	NA	1	675.202	5625.42	-3.0488	0.0547104	0.999993	50.0991	7917.64	-7.30013	1.51853e-06	0.00404145
Zlat_10008149	6633	7132	11392	3285	6959	5122	1297	2157.5	3018	6593	8197	9801	479.885	610.589	657.62	288.294	525.11		94.7974		211.224	365.928		682.432	7056.96	7758.85	-0.137025	0.87636	0.987078	1160.98	4002.33	-1.78752	0.0857011	0.63582	7636.7	8241.45	-0.110031	0.905479	0.999946	1036.37	2781.25	-1.42579	0.1513	0.999993	6973.45	6953.65	0.00418589	0.996795	0.999863
Zlat_10001258	8990	4585	21020	3040	2831	2935.5	5482	5553.5	5625	4945	3992.5	3040	279.252	168.533	520.975	114.547	91.7176		172.03		169.027	117.839		90.8807	3974.66	11167.8	-1.49076	0.126236	0.614669	1999.09	5106.1	-1.34714	0.246852	0.930945	4179.19	11842.7	-1.50272	0.0752533	0.85936	1811.77	1603.45	0.182586	0.866496	0.999993	3832.27	3919.19	-0.0319244	0.96808	0.999863
Zlat_10010743	1152	115	2815	1109	2169	1639	3218	2228	1238	6050	3894	1738	65.1906	7.70089	127.104	76.1267	128.017		183.971		67.772	262.648		94.6552	1251.04	1365.92	-0.126845	0.909538	0.990555	963.203	573.485	0.752549	0.539383	0.999979	2801.12	1446.43	0.953584	0.427359	0.999946	866.84	660.67	0.398315	0.702523	0.999993	2575.82	1247.98	1.04572	0.211106	0.999863
Zlat_10034898	12891	1830	10318	2468	3666	3067	7649	5908	4167	14356	12658.5	10961	152.333	25.59	97.2862	35.3774	45.1832		91.315		47.6352	130.145		124.658	7893.84	8701.05	-0.140613	0.907572	0.990263	1996.32	3799.01	-0.923946	0.536322	0.999979	10381.4	9190.74	0.175739	0.873702	0.999946	1815.22	2516.22	-0.466555	0.743106	0.999993	9504.22	7723.72	0.299402	0.798718	0.999863
Zlat_10040922	3661	1939	2704	6923	13321	10122	9710	13819	17928	2948	1744	540	133.845	83.8863	78.8782	307.022	507.944		358.634		634.061	82.6828		19.0002	5055.9	2710.57	0.899687	0.300346	0.816485	4666.54	1339.51	1.80293	0.177712	0.847823	2854.31	2870.31	-0.00782783	0.993187	0.999946	4240.18	3470.42	0.291009	0.834508	0.999993	2625.35	5116.47	-0.962676	0.324372	0.999863
Zlat_10045446	4558	30774	7439	1366	1032	1199	1236	1113.5	991	5291	11914	18537	383.106	3060.83	498.893	139.274	90.4693		104.953		80.5778	341.168		1499.5	7384.63	10879.8	-0.559255	0.66782	0.958314	484.917	7982.28	-4.03229	0.000792769	0.0462449	11429.7	11662.5	-0.0291489	0.982141	0.999946	436.141	1976.66	-2.17052	0.0612798	0.999993	10405.6	7190.99	0.53317	0.734966	0.999863
Zlat_10014113	5329	15840	11530	2193	1202	1697.5	2764	2137.5	1511	19188	16874.5	14561	218.597	768.891	377.378	109.122	51.4257		114.543		59.9598	603.829		574.847	5563.92	9201.97	-0.726144	NA	1	1289.6	5585.88	-2.11889	0.0525156	0.506638	13560.3	9816.21	0.466103	0.622495	0.999946	1148.03	1684.41	-0.556629	0.605384	0.999993	12414	5435.45	1.19168	0.34722	0.999863
Zlat_10006562	21596	2633	9619	4429	5029	4729	14173	12275.5	10378	2298	2146	1994	737.64	106.422	262.15	183.506	179.155		489.061		342.911	60.2153		65.5479	6129.04	12055.9	-0.976154	0.365109	0.858577	4190.78	5288.25	-0.33312	0.804884	0.999979	2079.86	12716.2	-2.61222	0.0108305	0.353414	3808.09	2510.07	0.604131	0.624798	0.999993	1904.12	6047.14	-1.66706	0.0467103	0.999863
Zlat_10026898	18909	2604	5644	5930	7236	6583	15540	15719.5	15899	2813	2062.5	1312	609.441	99.3151	145.144	231.841	243.242		505.993		495.713	69.5534		40.6967	4549.48	9742.19	-1.09852	0.263391	0.787701	5481.47	4333.28	0.341052	0.78912	0.999979	3086.93	10270.5	-1.73418	0.0933854	0.916975	4975	2577.2	0.951075	0.419492	0.999993	2834.36	4553.46	-0.68379	0.287791	0.999863
Zlat_10027448	3045	8170	1618	8681	10789	9735	9801	10802.5	11804	2457	1604	751	189.17	600.619	80.2034	654.197	699.075		615.129		709.402	117.1		44.9022	4945.41	3492.14	0.502168	0.555254	0.934682	3713.04	2371.52	0.649623	0.622789	0.999979	2937.22	3728.74	-0.344136	0.702481	0.999946	3371.87	3401.17	-0.00974336	0.99404	0.999993	2699.33	5004.11	-0.890577	0.339988	0.999863
Zlat_10003228	5772	2509	4652	5515	7647	6581	11685	11417.5	11150	5790	3573.5	1357	184.645	94.9777	118.74	214.007	255.14		377.632		345.05	142.094		41.7784	4127.9	4276.44	-0.0508318	0.945339	0.993775	3984.93	2050.1	0.961881	0.422653	0.999979	3773.13	4526.29	-0.262403	0.741674	0.999946	3616.73	2471.13	0.552434	0.643702	0.999993	3470.57	4143.76	-0.255751	0.682385	0.999863
Zlat_10039130	8046	289	1859	13275	17906	15590.5	13643	11998.5	10354	3162	3891	4620	271.576	11.543	50.0655	543.524	630.357		465.212		338.078	81.8764		150.077	8074.91	3794.19	1.08978	0.37532	0.863142	4046.73	1606.74	1.33441	0.410766	0.999979	9223.69	3993.68	1.20768	0.349562	0.999946	3679.22	5468.6	-0.569806	0.708059	0.999993	8454.47	8163.41	0.0504505	0.957844	0.999863
Zlat_10039343	2665	21557	3001	4799	3217	4008	5992	5611	5230	5815	3860	1905	97.6397	934.606	87.729	213.281	122.93		221.784		185.365	163.442		67.1717	3269.52	6715.74	-1.03869	0.23834	0.768843	1890.87	5220.97	-1.46109	NA	1	4199.09	7209.76	-0.779888	0.378917	0.999946	1719.06	1709.62	0.0129092	0.992643	0.999993	3858.83	3258.81	0.244196	0.690922	0.999863
Zlat_10043497	3957	6866	2653	10719	9256	9987.5	10057	10405	10753	2436	1867	1298	498.887	1024.36	266.883	1639.32	1217.13		1280.96		1311.48	235.613		157.497	4970.72	3890.03	0.353932	0.676153	0.960279	3502.18	2386.94	0.555528	0.713427	0.999979	4198.85	4141.91	0.0197839	0.981771	0.999946	3183.75	3505.67	-0.136749	0.929262	0.999993	3855.32	5036.61	-0.385719	0.701247	0.999863
Zlat_10008331	19391	5699	9459	1370	2179	1774.5	2698	2543	2388	5736	10362	14988	2216.58	770.892	862.735	189.967	259.787		311.57		264.068	503.012		1648.88	7044.44	11816.1	-0.746379	0.548061	0.932288	856.901	5535.06	-2.68006	0.0560284	0.523831	10101.5	12484.5	-0.305617	0.787796	0.999946	779.04	2021.71	-1.36486	0.327573	0.999993	9206.51	6872.34	0.421958	0.755905	0.999863
Zlat_10028926	13799	5401	13324	2625	2309	2467	1841	2251	2661	14289	16401	18513	251.172	116.335	193.512	57.9598	43.8354		33.8538		46.8561	199.532		324.312	15450.1	10789.7	0.517878	0.692007	0.963624	1383.38	5063	-1.87643	0.0722936	0.589966	14107.3	11420.2	0.304828	0.785773	0.999946	1230.5	4121.57	-1.74727	0.129379	0.999993	12883.9	15043.8	-0.223561	0.877451	0.999863
Zlat_10041564	2934	733	1706	2393	4557	3475	977	776.5	576	9853	9518	9183	245.404	72.5498	113.854	242.793	397.536		82.5554		46.6059	632.23		739.21	5096.52	1846.47	1.46462	0.152626	0.658121	262.267	846.503	-1.65142	0.212838	0.895274	11634.5	1950.77	2.57645	0.00334267	0.188336	238.469	1961.23	-2.99754	0.0154289	0.999993	10656.7	5017.49	1.08703	0.214144	0.999863
Zlat_10023197	4837	8976	5329	8156	9528	8842	14794	12743.5	10693	5351	3440	1529	129.59	284.57	113.917	265.061	266.24		400.415		277.135	109.98		39.4244	6775.69	5543.02	0.289537	0.588662	0.943678	4299.21	3305.58	0.381141	0.80139	0.999979	5471.26	5902.71	-0.109414	0.88539	0.999946	3908.84	3618.04	0.113528	0.937862	0.999993	5028.93	6761.55	-0.426944	0.570136	0.999863
Zlat_10034663	4446	8038	1038	4687	5718	5202.5	12115	8553.5	4992	1060	1142	1224	120.432	257.65	22.4345	154.007	161.545		331.531		130.811	22.0274		31.9091	2796.14	3826.87	-0.452435	0.606215	0.947217	2894.41	2497.63	0.215463	0.890486	0.999979	1759.24	4077.02	-1.21261	0.177358	0.999946	2632.05	1853.76	0.508551	0.734602	0.999993	1611.47	2823.03	-0.809296	0.295024	0.999863
Zlat_10046954	38589	472	5840	161	413	287	5117	3029	941	3474	21395.5	39317	2054.86	29.7421	248.131	10.3996	22.9375		275.274		48.4737	141.917		2014.94	3875.8	17023.5	-2.13517	0.216192	0.74671	1267.18	7123.09	-2.48755	0.0772907	0.606437	21976	17902.9	0.295706	0.865385	0.999946	1142.13	952.153	0.266251	0.841897	0.999993	19972.3	3766.58	2.40681	NA	1
Zlat_10025409	9891	3322	11424	5234	5071	5152.5	5142	4971.5	4801	7633	9071.5	10510	572.959	227.716	528.019	367.782	306.375		300.916		269.037	339.206		585.933	11966.5	8206.34	0.544073	NA	1	2072.83	3758.34	-0.855004	0.420622	0.999979	8838.04	8685.76	0.025033	0.979108	0.999946	1867.27	3954.63	-1.07879	0.291978	0.999993	8075.24	11720.7	-0.537413	0.624803	0.999863
Zlat_10037665	6078	7512	5097	5962	6122	6042	6384	6891.5	7399	3055	2996	2937	486.992	712.242	325.855	579.464	511.601		516.754		573.497	187.784		226.479	4680.94	5633.41	-0.267385	0.638216	0.952804	2318.48	3178.58	-0.451293	0.757733	0.999979	3807.58	5986.81	-0.652971	0.299211	0.999946	2107.61	2492.52	-0.238004	0.866106	0.999993	3487.64	4670.32	-0.421199	0.47558	0.999863
Zlat_10018519	64834	1000	35622	4003	1219	2611	475	938	1401	17	130	243	3149.22	57.4793	1380.6	235.863	61.7562		23.309		65.8318	0.633483		11.3597	3061.49	36814	-3.58814	0.00710351	0.143276	313.989	15335.4	-5.5845	0.000243699	0.0218814	250.314	38808	-7.277	6.8113e-07	0.000421892	285.349	1346.29	-2.20555	0.0905746	0.999993	228.624	3028.09	-3.7279	0.00215773	0.481897
Zlat_10016663	895	4905	2242	299	1700	999.5	2800	2736.5	2673	13263	14485	15707	42.9863	278.777	85.9193	17.4201	85.1594		135.861		124.195	488.691		726.043	5255.53	2134.18	1.29985	0.323595	0.833628	921.69	1435.78	-0.629641	0.665625	0.999979	12031.7	2283.21	2.3976	0.0461125	0.71211	837.92	1423.16	-0.755006	0.607142	0.999993	10991	5119.65	1.10233	0.477445	0.999863
Zlat_10011568	19330	53	2508	2598	3062	2830	272	580.5	889	10741	20271.5	29802	2739.19	8.88743	283.573	446.583	452.555		38.9393		121.868	1167.67		4064.41	19832.9	8355.11	1.24712	NA	1	751.623	3476.87	-2.22327	0.147952	0.796672	18785.8	8784.08	1.09665	0.539277	0.999946	659.196	5201.89	-2.99922	NA	1	17110.5	19303.6	-0.173983	0.917299	0.999863
Zlat_10033710	4258	7653	3312	6593	5913	6253	5706	6417.5	7129	2319	1611	903	143.438	305.07	89.0217	269.41	207.75		194.186		232.318	59.9299		29.2757	3537.13	4388.63	-0.310847	0.630474	0.951323	2158.05	2681.46	-0.30916	0.834223	0.999979	2325.75	4673.45	-1.00661	0.14945	0.999946	1961.73	2289.56	-0.21893	0.880613	0.999993	2136.36	3565.59	-0.739091	0.308894	0.999863
Zlat_10038007	6	102	84	0	249	124.5	5	21	37	37	681	1325	0.299067	6.01627	3.34075	0	12.9447		0.251777		1.78408	1.41483		63.5616	70.2596	51.2821	0.45496	0.783096	0.976981	7.00702	32.6225	-1.79974	0.258046	0.939629	718.161	54.8773	3.70824	NA	1	6.36669	42.6617	-2.3544	0.180309	0.999993	652.297	70.6422	3.20516	NA	1
Zlat_10005335	2677	7368	2027	9404	9010	9207	10520	10991	11462	1855	1487.5	1120	223.908	729.259	135.277	954.128	786		888.929		927.424	119.028		90.1574	4412.68	3302.03	0.418525	0.661024	0.957065	3699.01	2200.65	0.751445	0.62531	0.999979	3609.68	3525.34	0.0341639	0.9701	0.999946	3362.66	3182.39	0.0815063	0.958617	0.999993	3313.84	4477.77	-0.434405	0.69044	0.999863
Zlat_10035756	25154	4545	12154	3098	4609	3853.5	4292	4305.5	4319	4330	5142	5954	2103.92	449.848	811.127	314.323	402.073		362.669		349.463	277.84		479.283	5457.83	14666.8	-1.42636	0.174365	0.691936	1449.7	6583.73	-2.17689	0.135531	0.769395	5053.39	15481	-1.61525	0.115482	0.966295	1317.91	2140.25	-0.692711	0.611381	0.999993	4617.49	5376.59	-0.21944	0.818423	0.999863
Zlat_10039568	8333	2524	4616	4868	7779	6323.5	9823	9950	10077	3204	2172	1140	351.925	126.139	155.547	249.386	342.649		419.105		411.697	103.807		46.3357	3707.97	5268.61	-0.506578	0.544737	0.931511	3399.63	2464.92	0.467125	0.716584	0.999979	2705.16	5568.12	-1.04132	0.223085	0.999946	3088.42	2305.79	0.424789	0.739212	0.999993	2485.37	3730.27	-0.585909	0.363576	0.999863
Zlat_10002342	13654	3267	3427	10653	11452	11052.5	8257	6648	5039	9143	7416	5689	1054.59	298.595	211.195	998.084	922.529		644.279		376.499	541.747		422.883	7804.65	7133.49	0.129759	0.887534	0.988105	2822.27	3328.57	-0.235974	0.834769	0.999979	8243.94	7526.66	0.131361	0.887546	0.999946	2541.16	4380.38	-0.783026	0.44688	0.999993	7560.16	7807.39	-0.04642	0.924149	0.999863
Zlat_10037763	2397	4050	1574	9471	11412	10441.5	10606	11827.5	13049	2025	1497	969	237.573	475.001	124.475	1138.67	1179.69		1061.97		1251.13	153.971		92.4304	5117.8	2322.03	1.14039	0.1827	0.701808	3977.67	1419.37	1.48872	0.327716	0.981859	3104.11	2472.02	0.328611	0.696835	0.999946	3615.83	3608.82	0.00472821	0.997566	0.999993	2850.54	5186.53	-0.86363	0.384645	0.999863
Zlat_10001486	1883	3958	1157	10570	10371	10470.5	10886	11696	12506	1702	1331.5	961	181.387	451.172	88.9276	1235.1	1041.96		1059.38		1165.39	125.777		89.0924	5194.83	1969.15	1.39971	0.104578	0.567199	3935.04	1263.29	1.64132	0.284822	0.957169	3114.37	2099.17	0.5692	0.525995	0.999946	3577.16	3656.81	-0.0298138	0.984613	0.999993	2859.36	5263.43	-0.880393	0.383755	0.999863
Zlat_10030771	7629	3180	5791	3850	6086	4968	6923	7333.5	7744	7466	5892	4318	208.963	103.072	126.562	127.919	173.864		191.569		205.193	156.882		113.827	5037.79	5509.24	-0.129255	0.877156	0.987137	2467.7	2635.78	-0.0913999	0.950194	0.999979	5304.52	5829.96	-0.13626	0.865058	0.999946	2243.29	2298.52	-0.0312982	0.982206	0.999993	4863.94	4992.22	-0.0373293	0.959455	0.999863
Zlat_10046387	1792	5431	827	8293	5707	7000	5831	5928.5	6026	4145	2944	1743	179.687	644.421	66.1657	1008.7	596.848		590.679		584.528	318.852		168.205	3735.52	2152.07	0.795756	0.358232	0.855276	1995.86	1506.69	0.409807	0.78891	0.999979	3524.75	2299.86	0.615927	0.437178	0.999946	1814.41	2531.82	-0.47645	0.747126	0.999993	3236.84	3775.35	-0.222299	0.766533	0.999863
Zlat_10041202	16465	422	17597	2818	5233	4025.5	7539	10227.5	12916	3964	3705	3446	584.507	17.7277	498.442	121.351	193.756		270.378		443.561	107.956		117.735	9261.29	12091.7	-0.384833	0.779276	0.97636	3930.71	5030.53	-0.354111	0.784597	0.999979	5086.9	12771	-1.328	0.278155	0.999946	3551.37	3041.59	0.226174	0.832834	0.999993	4661.97	9070.06	-0.96001	0.35313	0.999863
Zlat_10016732	2657	5520	2173	8351	10463	9407	5636	8230.5	10825	1266	729	192	211.899	520.939	138.275	807.882	870.301		454.085		835.144	77.4561		14.7367	4584.13	2935.35	0.643387	0.454081	0.899476	2760.98	1838.93	0.589434	0.695524	0.999979	3585.94	3128.39	0.197016	0.868989	0.999946	2509.45	3241.18	-0.366325	0.811678	0.999993	3296.19	4646.58	-0.495416	0.70329	0.999863
Zlat_10044660	12718	5986	7141	4484	5304	4894	3733	4004	4275	3083	3354.5	3626	556.298	309.839	249.228	237.918	241.974		164.959		180.893	103.454		152.644	3883.52	8539.15	-1.13685	0.128153	0.618074	1347.14	4210.01	-1.63685	0.250044	0.932936	3628.34	9036.01	-1.31648	0.105278	0.942364	1224.63	2032.4	-0.72358	0.597096	0.999993	3319.05	3871.69	-0.222211	0.736073	0.999863
Zlat_10009084	4866	1809	3499	10585	10495	10540	11482	9869.5	8257	5290	5346.5	5403	291.73	128.339	167.379	769.791	656.248		695.435		478.882	243.305		311.75	6634.19	3404.29	0.962727	0.211897	0.741833	3737.82	1611.32	1.21679	0.271279	0.948989	7098.54	3601.09	0.979152	0.231886	0.999946	3380.78	4001.51	-0.240395	0.827469	0.999993	6501.67	6661.43	-0.035156	0.954028	0.999863
Zlat_10009361	435	708	60	16002	15370	15686	14422	13832.5	13243	586	378.5	171	34.6917	66.816	3.818	1548.05	1278.46		1161.96		1021.69	35.8525		13.1249	7201.01	344.079	4.38748	0.000664582	0.0342943	4660.05	223.001	4.38707	0.00620034	0.162357	4317.63	366.336	3.55903	NA	1	4236.56	5348.87	-0.334925	0.840871	0.999993	3967.22	7321.3	-0.883999	0.577268	0.999863
Zlat_10021963	10	2585	4	10351	7898	9124.5	8909	9419.5	9930	1463	750.5	38	1.33957	409.767	0.427537	1681.98	1103.47		1205.66		1286.8	150.347		4.89904	4717.45	571.795	3.04414	0.0678654	0.472421	3169.69	529.885	2.58231	0.184242	0.855842	1708.56	617.908	1.46713	0.424128	0.999946	2881.45	3255.38	-0.173504	0.908947	0.999993	1572.54	4773.22	-1.60179	0.210898	0.999863
Zlat_10044659	15244	2695	7990	6320	7352	6836	3696	5237.5	6779	3767	2970	2173	347.12	72.6189	145.169	174.57	174.607		85.0241		149.328	65.8053		47.6214	5385.19	9073.03	-0.75263	0.41285	0.883422	1757.4	4058.23	-1.20237	0.415744	0.999979	2910.18	9577.83	-1.7186	0.0638134	0.808493	1597.32	2831.11	-0.82034	0.556616	0.999993	2668.93	5369.91	-1.00857	0.0662372	0.999863
Zlat_10010998	130	10592	14	7167	5257	6212	4228	4480.5	4733	1013	527.5	42	17.6908	1705.66	1.52013	1183.08	746.138		581.259		623.072	105.755		5.50067	3075.44	2376.94	0.371709	0.819108	0.980487	1507.66	2185.36	-0.531881	NA	1	1389.24	2567.58	-0.886063	0.615349	0.999946	1370.56	2187.73	-0.66925	0.655447	0.999993	1278.23	3117.62	-1.28626	0.322763	0.999863
Zlat_10017939	1860	3524	92	11018	3957	7487.5	241	768.5	1296	613	4892.5	9172	119.002	266.801	4.69652	855.098	264.048		15.5771		80.2125	30.0875		564.763	3779.31	1528.04	1.30658	0.287062	0.805946	256.656	1033.72	-1.98003	0.20119	0.879663	5084.79	1628.74	1.64232	NA	1	233.214	2705.83	-3.50432	0.0160956	0.999993	4620.36	3831.43	0.269925	0.862307	0.999863
Zlat_10044889	2389	2646	76	23433	8651	16042	1489	2417	3345	98	61	24	116.042	152.09	2.94552	1380.71	438.272		73.0676		157.179	3.65184		1.12195	7497.25	1537.13	2.28619	0.144951	0.647167	810.135	938.422	-0.202485	0.897758	0.999979	999.736	1632.3	-0.707066	0.657351	0.999946	736.296	5656.08	-2.93353	0.0826865	0.999993	918.612	7626.49	-3.05337	0.0869953	0.999863
Zlat_10011400	10254	2317	17712	211	4053	2132	347	483	619	5092	14282	23472	340.737	91.1092	469.614	8.50513	140.468		11.6489		19.8982	129.807		750.65	14170.3	10117.6	0.485924	0.750116	0.972903	1207.2	4422.37	-1.8883	0.150218	0.800147	13902.1	10711.2	0.376138	0.802308	0.999946	1052.37	3703.97	-1.8278	0.203631	0.999993	12648.4	13791.9	-0.12486	0.94498	0.999863
Zlat_10024225	3921	7964	3466	4491	3470	3980.5	6351	5951.5	5552	9212	6089.5	2967	144.895	348.256	102.196	201.314	133.741		237.099		198.474	261.154		105.52	4479.79	4373.9	0.0340943	0.963543	0.996123	2154.89	2710	-0.325524	0.782141	0.999979	5531.64	4660.71	0.247171	0.685325	0.999946	1952.66	1974.07	-0.00988645	0.992715	0.999993	5083.9	4432.13	0.198329	0.78903	0.999863
novel.999	29129	9610	27078	2113	106	1109.5	2172	1205.5	239	8520	5074	1628	446.079	174.149	330.865	39.2517	1.69305		33.6028		3.54063	100.095		23.994	2431.39	22052.1	-3.18148	0.0140118	0.210993	409.789	10187	-4.61315	0.00116907	0.0592071	3223.96	23330.4	-2.85528	0.0118906	0.372656	372.743	839.957	-1.15277	0.442649	0.999993	2969.92	2384.21	0.317241	0.824685	0.999863
Zlat_10018443	3597	2412	3397	6736	7001	6868.5	12389	11978.5	11568	4744	2822	900	61.4302	48.7449	46.2898	139.546	124.703		213.751		191.116	62.1543		14.7926	3977.09	3008.54	0.402984	0.558671	0.935458	4035.05	1514.96	1.41541	0.342281	0.989617	3291.03	3189.19	0.0455785	0.953534	0.999946	3668.34	2524.82	0.540999	0.716438	0.999993	3028.15	4004.89	-0.403367	0.584536	0.999863
Zlat_10013617	188	19466	185	7363	5312	6337.5	8498	8232	7966	3563	2210.5	858	15.6482	1917.32	12.2865	743.422	461.15		714.586		641.424	227.515		68.7317	3128.31	4398.85	-0.49167	0.742931	0.971995	2772.95	4028.5	-0.53672	NA	1	3506.61	4751.38	-0.438288	0.768132	0.999946	2520.94	2230.93	0.179117	0.907343	0.999993	3224.08	3171.69	0.0234295	0.981307	0.999863
Zlat_10022114	3902	4100	1888	10852	9606	10229	11140	11015.5	10891	8156	5040.5	1925	112.07	139.346	43.2664	378.08	287.753		323.233		302.598	179.706		53.21	6023.17	3020.17	0.996101	0.144	0.645451	3709.64	1714.74	1.11561	0.459528	0.999979	4483.06	3206.73	0.483505	0.497925	0.999946	3372.45	3801.1	-0.17036	0.90851	0.999993	4124.33	6062.78	-0.555891	0.396469	0.999863
Zlat_10026000	982	16674	4396	6403	1736	4069.5	2714	2781	2848	4660	4990.5	5321	70.7473	1421.51	252.699	559.57	130.444		197.532		198.488	257.555		368.938	3452.56	5429.49	-0.653343	0.516813	0.922315	1145.17	4130.17	-1.84588	0.145706	0.792296	5095.09	5831.71	-0.194949	0.843057	0.999946	1032.05	1799.93	-0.795807	0.458108	0.999993	4660.11	3439.94	0.438042	0.604885	0.999863
Zlat_10006817	116	878	55	11354	10111	10732.5	22577	20476	18375	145	242.5	340	11.3011	101.22	4.27537	1341.79	1027.38		2222.07		1731.76	10.8372		31.8789	4969.52	255.166	4.28297	0.000769404	0.0376655	6903.11	205.196	5.07348	0.0024747	0.0929655	3788.46	274.097	3.78836	0.011268	0.362405	6276.04	3678.39	0.771731	0.643023	0.999993	3479.16	5051.14	-0.537925	0.734475	0.999863
Zlat_10014745	1865	6951	1475	6663	8556	7609.5	9010	10078.5	11147	1925	1336.5	748	70.9051	312.721	44.7444	307.285	339.27		346.061		409.971	56.1455		27.3692	3862.68	2718.81	0.506844	0.551012	0.933157	3389.36	1912.37	0.828046	0.594174	0.999979	2590.25	2907.86	-0.166798	0.852613	0.999946	3081.03	2655.19	0.216943	0.886485	0.999993	2379.48	3908.48	-0.716074	0.441426	0.999863
Zlat_10046183	617	71	72	17140	20271	18705.5	21785	15588	9391	4001	3167.5	2334	35.7412	4.8669	3.32785	1204.39	1224.72		1274.88		526.25	177.802		130.121	9776.41	279.333	5.13037	NA	1	5273.63	124.091	5.4107	0.000844717	0.0483967	8614.11	294.094	4.87323	NA	1	4795.55	6608.07	-0.461071	0.765343	0.999993	7909.23	9881.73	-0.32127	0.744326	0.999863
Zlat_10035893	6115	811	3446	8109	7404	7756.5	5981	5480	4979	7910	9152.5	10395	340.425	53.4264	153.069	547.602	429.9		336.378		268.141	337.821		556.943	4714.97	3656.59	0.366905	0.703915	0.965587	1936.82	1603.82	0.277763	0.822355	0.999979	10730.6	3859.08	1.47544	0.143326	0.999946	1757	2913.5	-0.72376	0.540898	0.999993	9815.33	4740.45	1.0498	0.117436	0.999863
Zlat_10037594	4264	4861	3785	4795	6871	5833	7128	8074	9020	2718	1782	846	83.941	113.238	59.4526	114.503	141.076		141.76		171.775	41.048		16.0284	4152.13	3928.65	0.0797793	0.886533	0.988105	2814.43	2173.38	0.37718	0.753581	0.999979	2541.49	4173.48	-0.71534	0.317092	0.999946	2554.1	2301.17	0.154725	0.894955	0.999993	2335.71	4151.4	-0.829475	0.225186	0.999863
Zlat_10037808	15210	1631	1874	3440	7657	5548.5	5524	5178.5	4833	4726	2881	1036	647.141	82.1173	63.6191	177.542	339.786		237.44		198.922	154.259		42.4221	3953.14	6891.2	-0.801747	NA	1	1745.09	3047.46	-0.799662	0.604823	0.999979	3093.62	7254.94	-1.22957	NA	1	1586.53	2165.09	-0.443214	0.752224	0.999993	2845.95	3950.72	-0.472981	0.488593	0.999863
Zlat_10022827	4307	1796	2903	1331	701	1016	266	264	262	17826	27284.5	36743	156.794	77.3698	84.3236	58.7767	26.6164		9.78286		9.22683	497.844		1287.33	9089.9	2994.51	1.60183	0.245708	0.773323	88.9022	1440.99	-3.9049	0.00139649	0.0657569	24353.7	3168.31	2.94235	0.0367232	0.647564	80.8212	2327.24	-4.75565	0.000475152	0.279042	22200.5	8841.92	1.32821	0.440015	0.999863
Zlat_10045550	6608	1070	730	15670	8396	12033	962	1195	1428	8090	4348	606	295.062	56.5377	26.0085	848.762	391.015		43.3959		61.6835	277.126		26.0423	5923.01	3046.48	0.959376	0.430895	0.891261	401.447	1386.91	-1.76631	0.221665	0.905996	3510.9	3209.24	0.129763	0.912804	0.999946	364.906	4269.2	-3.52701	0.0144221	0.999993	3238.57	6008.31	-0.891653	0.408784	0.999863
Zlat_10003733	6816	2277	6619	3280	2537	2908.5	4853	6107.5	7362	7151	8709	10267	188.197	74.3973	145.822	109.858	73.0602		135.37		196.642	151.473		272.828	10436.9	5255.78	0.989594	0.410976	0.88297	2419.77	2425.92	3.52714e-05	0.999974	0.999979	7633.61	5561.03	0.456971	0.68705	0.999946	2183.66	3082.46	-0.493768	0.654147	0.999993	6969.05	10189.2	-0.54796	0.683651	0.999863
Zlat_10023269	408	1340	1361	4904	9742	7323	4531	5608.5	6686	2625	1538	451	7.90482	30.7219	21.0396	115.254	196.86		88.6861		125.313	39.0163		8.40951	3984.48	883.749	2.17281	0.00370807	0.0995352	1884.18	515.266	1.87532	0.202969	0.882367	1955.93	942.535	1.05338	0.205167	0.999946	1712.68	2583.24	-0.588339	0.686453	0.999993	1799.78	4018.44	-1.15877	0.164819	0.999863
Zlat_10046763	6328	2408	5350	5798	5404	5601	3694	4649.5	5605	5346	4783.5	4221	118.582	53.3975	79.9937	131.797	105.62		69.9328		101.608	76.8543		76.1257	3772.19	4692.33	-0.314816	0.68005	0.960651	1561.75	2209.82	-0.494755	0.730172	0.999979	4439.78	4965.15	-0.161383	0.848844	0.999946	1419.58	2186.72	-0.617318	0.659791	0.999993	4065.71	3779.58	0.105097	0.872813	0.999863
Zlat_10034164	2689	2009	2091	5208	8883	7045.5	16012	20892.5	25773	4440	3127.5	1815	116.726	103.197	72.4236	274.234	402.174		702.188		1082.28	147.859		75.8257	4084.39	2152.3	0.924602	0.17262	0.689355	7264.21	1116.78	2.70314	0.0246497	0.342891	3802.52	2282.08	0.736819	0.272411	0.999946	6592.12	2553.57	1.36975	0.261827	0.999993	3492.23	4110.32	-0.235272	0.708786	0.999863
Zlat_10043050	1952	9838	1833	4650	6199	5424.5	6432	6395.5	6359	6570	5817	5064	104.921	625.752	78.6131	303.187	347.522		349.269		330.651	270.916		261.963	3679.96	3498.89	0.072674	0.922808	0.991737	2223.32	2562.04	-0.200028	0.87969	0.999979	5905.77	3747.95	0.655869	0.412579	0.999946	2018.21	2102.68	-0.0538159	0.963856	0.999993	5410.27	3684.94	0.553929	0.323807	0.999863
Zlat_10009117	3894	1478	687	1551	1943	1747	56	63.5	71	5696	10702.5	15709	231.835	104.128	32.6353	112.013	120.651		3.36822		4.0892	260.159		900.105	7560.51	2062.27	1.87415	NA	1	21.3517	1023.39	-5.31306	3.56898e-05	0.00592317	9908.05	2178.32	2.18539	0.135939	0.999946	19.4092	2137.97	-6.51019	1.46356e-07	0.00286433	9024.57	7372.79	0.291703	0.856609	0.999863
Zlat_10024954	7236	5254	19435	5597	5601	5599	541	2009.5	3478	25188	13852.5	2517	206.1	177.084	441.684	193.378	166.388		15.567		95.8308	550.374		68.996	9999.87	10127.8	-0.0184872	0.985641	0.998305	670.756	4753.27	-2.81129	NA	1	8061.29	10748.7	-0.41507	0.753763	0.999946	609.472	3607.68	-2.5511	0.0630178	0.999993	7442.82	9821.92	-0.400074	0.772745	0.999863
Zlat_10001956	8985	7728	6595	893	356	624.5	1320	1021.5	723	931	669	407	1092.63	1112.07	639.91	131.729	45.1526		162.166		85.0533	86.8543		47.6335	531.526	7290.19	-3.77933	3.70187e-07	0.000179866	345.156	3888.35	-3.46331	0.00869044	0.196801	818.612	7734.06	-3.2396	6.0631e-07	0.000397215	313.844	274.634	0.222631	0.863807	0.999993	751.667	529.41	0.507513	0.477958	0.999863
Zlat_10006525	11593	998	12913	8454	10193	9323.5	12010	10912	9814	5319	3299.5	1280	317.032	32.296	281.762	280.442	290.728		331.803		259.627	111.589		33.6883	6888.51	8832.86	-0.358696	0.730321	0.970549	4275.9	3752.47	0.190236	0.872887	0.999979	4861.97	9333.96	-0.940878	0.400624	0.999946	3861.69	3753.2	0.0434946	0.966724	0.999993	4470.49	6881	-0.622026	0.402002	0.999863
Zlat_10041669	877	2891	1743	32	1146	589	23	61	99	2055	11499	20943	73.3535	286.141	116.323	3.24672	99.9729		1.94347		8.01038	131.862		1685.86	1714.56	1527.78	0.165718	0.901837	0.989908	20.3877	957.387	-5.28054	5.0004e-05	0.00727424	11733.9	1630.84	2.84691	0.0568966	0.779369	18.5264	518.974	-4.56771	0.00141445	0.438735	10664.7	1675.35	2.67059	0.140359	0.999863
Zlat_10046912	5569	2504	8052	6599	6663	6631	9640	10798.5	11957	3000	2573.5	2147	275.184	146.417	317.466	395.546	343.394		481.23		571.564	113.724		102.103	4510.98	5271.94	-0.224843	0.770321	0.974708	3631.43	2454.15	0.567707	0.703422	0.999979	4260.31	5585.29	-0.390601	0.651323	0.999946	3301.08	2593.34	0.350519	0.809796	0.999993	3908.04	4518.01	-0.209202	0.755726	0.999863
Zlat_10004371	13046	2644	6749	3866	6736	5301	6590	7460.5	8331	4935	3542.5	2150	345.205	82.7889	142.491	124.089	185.9		176.163		213.253	100.178		54.7521	4421.75	7810.66	-0.82092	0.371068	0.86092	2568.34	3530.55	-0.454706	0.72006	0.999979	3603.32	8246.89	-1.19448	0.182514	0.999946	2332.11	2228.91	0.0700013	0.953173	0.999993	3308.26	4401.11	-0.411492	0.483014	0.999863
Zlat_10028051	1307	11781	1169	5739	4834	5286.5	9412	9235.5	9059	2943	1859.5	776	34.7988	371.178	24.8343	185.353	134.237		253.163		233.328	60.1125		19.8844	2946.05	3462.75	-0.233037	0.8072	0.980008	3110.49	2768.29	0.170551	NA	1	2891.06	3720.46	-0.363866	0.721809	0.999946	2827.78	1929.15	0.554384	0.709122	0.999993	2657.75	2971.66	-0.161189	0.844299	0.999863
Zlat_10032333	4939	8187	6364	2057	3444	2750.5	2760	3110	3460	11123	7085.5	3048	116.488	228.495	119.762	58.8502	84.7189		65.7627		78.943	201.256		69.1859	4364.02	5737.43	-0.39518	0.652542	0.955844	1254.82	3294.44	-1.38589	0.196285	0.872678	5099.6	6105.68	-0.259767	0.746982	0.999946	1131.67	1631.49	-0.520248	0.605885	0.999993	4690.31	4291.9	0.128373	0.898925	0.999863
Zlat_10036501	5278	7575	7166	4038	3284	3661	4856	4809.5	4763	6250	5412	4574	99.2315	168.529	107.499	92.0915	64.3962		92.2335		86.6279	90.1458		82.7634	3264.9	5989.46	-0.875838	0.162158	0.673488	1619.64	3327.95	-1.03313	0.470494	0.999979	5028.94	6369.44	-0.341016	0.607698	0.999946	1472.42	1617.76	-0.129836	0.92497	0.999993	4606.82	3246.35	0.505188	0.467475	0.999863
Zlat_10040000	6081	1292	3653	6565	7658	7111.5	6917	8133.5	9350	2296	1707.5	1119	299.62	75.3302	143.613	392.377	393.539		344.305		445.661	86.7867		53.0625	3984.8	3814.25	0.0633564	0.944364	0.993775	2733.84	1723.17	0.669034	0.654281	0.999979	3046.63	4028.72	-0.402956	0.679837	0.999946	2485.07	2574.7	-0.0480094	0.973994	0.999993	2797.41	4016.95	-0.522099	0.508774	0.999863
Zlat_10039048	697	1375	3159	10444	5372	7908	3435	4064.5	4694	1520	889	258	32.8327	76.6456	118.733	596.779	263.929		163.467		213.901	54.9291		11.6965	3811.16	1573.25	1.27672	0.236452	0.767526	1366.08	801.065	0.776802	0.59052	0.999979	1135.41	1674.04	-0.559739	0.538873	0.999946	1241.77	2790.26	-1.16233	0.450582	0.999993	1044.78	3869.85	-1.88905	0.0845862	0.999863
Zlat_10029459	814	8378	114	11882	8406	10144	3727	4416.5	5106	6479	3535.5	592	128.048	1559.55	14.3087	2267.31	1379.16		592.295		777.009	781.883		89.6257	5594.84	2190.43	1.35283	0.269055	0.792453	1484.36	1857.46	-0.318861	0.850009	0.999979	2964.75	2357.19	0.33081	0.796401	0.999946	1349.29	3707.54	-1.45235	0.315452	0.999993	2733.62	5646.97	-1.04665	0.235187	0.999863
Zlat_10016203	1003	5557	8949	1108	415	761.5	358	295	232	469	240	11	184.924	1212.39	1316.48	247.802	79.8026		66.6815		41.3787	66.3362		1.95185	482.335	4441.61	-3.20243	0.000526518	0.0293698	99.585	2450.62	-4.52888	0.000584326	0.0382177	719.671	4737.59	-2.71834	0.0455638	0.707499	90.5458	297.344	-1.62085	0.200179	0.999993	662.111	484.707	0.450079	0.733677	0.999863
Zlat_10016896	3910	10108	3311	4271	3325	3798	4246	4226.5	4207	5878	5625	5372	301.994	923.843	204.047	400.152	267.849		331.308		314.334	348.287		399.319	3114.74	4790.52	-0.621435	0.338691	0.843472	1423.23	3125.95	-1.12881	0.441631	0.999979	5394.69	5112.04	0.0774937	0.916574	0.999946	1293.86	1617.75	-0.315493	0.818519	0.999993	4937.53	3103.7	0.669918	0.338108	0.999863
Zlat_10010146	76	508	42	10211	9628	9919.5	21461	19832	18203	50	104	158	6.17598	48.8503	2.72327	1006.55	816.029		1761.86		1430.98	3.11708		12.357	4585.52	154.326	4.89197	8.29668e-05	0.00919952	6684.37	121.48	5.7836	0.000483474	0.0337224	3878.37	165.656	4.54853	NA	1	6077.09	3391.8	0.842312	0.612437	0.999993	3562.62	4660.77	-0.387682	0.821836	0.999863
Zlat_10016444	5677	11199	4741	1850	2917	2383.5	3139	3671	4203	13320	9957	6594	179.927	420.018	119.894	71.125	96.4253		100.508		128.865	323.868		201.136	5074.68	6172.32	-0.282858	0.774139	0.975727	1343.46	3820.24	-1.49975	0.198221	0.873905	7745.69	6576.17	0.236094	0.775501	0.999946	1216.5	1711.29	-0.483623	0.658666	0.999993	7105.55	4973.86	0.514823	0.637368	0.999863
Zlat_10026532	2456	3324	1292	7431	10088	8759.5	9695	10064.5	10434	1742	1194	646	203.438	325.819	85.3917	746.664	871.538		811.302		836.089	110.698		51.4991	4214.03	2096.7	1.00739	0.267597	0.791005	3387.44	1244.41	1.44728	0.337393	0.98675	3119.92	2229.37	0.48502	0.61228	0.999946	3079.44	2998	0.0409163	0.978967	0.999993	2866.35	4273.31	-0.576235	0.600586	0.999863
Zlat_10024061	2692	11841	8279	4882	2120	3501	2293	2785	3277	10303	8348.5	6394	194.761	1013.74	477.917	428.447	159.97		167.595		229.351	571.842		445.206	3787.47	6266.72	-0.726856	0.382056	0.866793	1005.47	3921.82	-1.95322	0.104041	0.689384	6691.48	6693.85	-0.000596331	0.999468	0.999946	910.961	1721.81	-0.906658	0.413421	0.999993	6132.03	3751.43	0.709117	0.45482	0.999863
Zlat_10022056	2839	4239	1785	8342	9065	8703.5	9902	10458.5	11015	1905	1475.5	1046	150.243	265.463	75.3731	535.517	500.351		529.399		563.912	77.3411		53.275	4408.73	2602.86	0.760585	0.339347	0.843725	3519.36	1557.01	1.17898	0.434466	0.999979	3128.07	2769.04	0.176009	0.834696	0.999946	3199.33	3050.66	0.0708947	0.962924	0.999993	2871.87	4462.43	-0.635958	0.501459	0.999863
Zlat_10007981	10427	17946	2743	1935	685	1310	18042	11856	5670	12606	10067	7528	843.332	1717.58	177.016	189.842	57.7838		1474.19		443.628	782.171		585.977	2627.17	8874.24	-1.75665	0.108278	0.574624	4016.95	5712.56	-0.506104	0.749159	0.999979	7545.02	9450.97	-0.324982	0.773698	0.999946	3653.1	923.663	1.98576	0.183152	0.999993	6914.37	2577.89	1.42375	0.257211	0.999863
Zlat_10028142	4944	1997	3809	2926	4048	3487	2420	2146	1872	10742	7155.5	3569	135.853	64.9351	83.5121	97.5299	116.013		67.1793		49.7615	226.444		94.3842	4322.66	3574.06	0.274095	0.760145	0.973701	723.7	1702.33	-1.22015	0.374706	0.999979	5164.25	3781.88	0.449496	0.63713	0.999946	657.972	1798.34	-1.43595	0.271923	0.999993	4745.95	4267.62	0.153514	0.873091	0.999863
Zlat_10008137	7272	5935	7788	3026	3029	3027.5	3117	3152	3187	6932	7661	8390	218.37	210.897	186.601	110.225	94.8669		94.5596		92.5802	159.692		242.473	6103.84	6605.62	-0.114251	0.906923	0.990263	1499.15	3397.49	-1.17877	0.244108	0.928659	6660.98	7007.88	-0.073319	0.940728	0.999946	1343.98	2110.24	-0.64892	0.509979	0.999993	6085.75	5986.92	0.0237477	0.983743	0.999863
Zlat_10009991	6938	3802	12310	5300	3452	4376	2895	3210	3525	9721	9063.5	8406	417.412	270.678	590.931	386.793	216.61		175.958		205.157	448.67		486.723	9198.73	7438.54	0.306259	0.773173	0.97558	1567.33	3490.36	-1.15431	0.262078	0.941603	7779.18	7886.3	-0.0197731	0.983373	0.999946	1403.76	3156.66	-1.16794	0.24215	0.999993	7118.67	9019.88	-0.341403	0.755754	0.999863
Zlat_10011754	2005	9207	1322	1876	1925	1900.5	5819	6458.5	7098	4456	2586.5	717	104.178	566.096	54.8076	118.241	104.32		305.449		356.775	177.62		35.8544	1268.39	3219.58	-1.34392	0.0870351	0.52589	2261.73	2376	-0.0667169	0.959593	0.999979	1940.66	3448.34	-0.829304	0.365459	0.999946	2052.13	737.329	1.48196	0.206821	0.999993	1787.9	1271.11	0.492252	0.504217	0.999863
Zlat_10010644	3851	5205	6306	1656	2068	1862	6463	5725	4987	11283	8843.5	6404	93.9276	150.228	122.722	48.9952	52.6074		159.252		117.667	211.12		150.326	7302	4640.48	0.6538	0.569767	0.939546	2239.24	2501.28	-0.155251	0.88494	0.999979	6811.34	4933.42	0.465306	0.609401	0.999946	2022.54	2105.65	-0.0540743	0.961396	0.999993	6244.07	7124.39	-0.190144	NA	1
Zlat_10028202	10528	3880	4884	3157	3625	3391	2215	2503.5	2792	2493	6622	10751	884.893	385.911	327.543	321.879	317.782		188.083		227.016	160.751		869.673	2890.81	6507.96	-1.17094	0.152176	0.657974	841.824	3133.18	-1.88443	0.177715	0.847823	7217.27	6879.79	0.0690243	0.949649	0.999946	765.239	1455.11	-0.91492	0.490904	0.999993	6574.37	2876.75	1.19246	0.236077	0.999863
Zlat_10004647	7187	4692	6250	2932	3487	3209.5	4580	3507.5	2435	8426	7531	6636	176.045	136.002	122.153	87.1192	89.0852		113.337		57.6996	158.338		156.439	3643.91	5813.28	-0.674262	0.399185	0.8756	1185.34	2931.74	-1.2983	0.357527	0.99472	6491.82	6161.28	0.0753471	0.928908	0.999946	1077.82	1583.84	-0.546884	0.686156	0.999993	5943.42	3603.55	0.722137	0.411136	0.999863
Zlat_10006340	1213	827	1567	11439	8707	10073	22939	19105.5	15272	2017	1879.5	1742	87.3894	70.5041	90.0773	999.676	654.249		1669.56		1064.37	111.478		120.784	5244.54	1150.9	2.18844	0.00802105	0.153516	6448.57	567.963	3.50638	0.0213776	0.319278	6157.66	1220.43	2.33514	0.0207929	0.499307	5863.19	3602.45	0.703874	0.651494	0.999993	5651.67	5305.03	0.0912233	0.931103	0.999863
Zlat_10046987	1898	3963	1292	9684	9694	9689	10701	10779.5	10858	1250	873.5	497	101.383	250.498	55.0656	627.477	540.07		577.463		561.07	51.2231		25.5499	4583.68	2018.83	1.18321	0.228626	0.759842	3629.36	1284.14	1.50125	0.32482	0.981176	2864.73	2151.91	0.412891	0.685101	0.999946	3299.43	3330.59	-0.0115385	0.994184	0.999993	2631.75	4653.66	-0.822409	0.496951	0.999863
Zlat_10037860	1397	9934	1944	6158	6120	6139	8702	9021	9340	2010	1374.5	739	58.8541	495.24	65.3469	314.698	268.911		370.365		380.649	64.9624		29.9631	3442.17	3338.29	0.0443169	0.957573	0.995547	3115.91	2505.7	0.317621	NA	1	2587.16	3580.4	-0.468707	0.622313	0.999946	2829.16	2233.92	0.344293	0.783268	0.999993	2376.86	3470.56	-0.546165	0.515871	0.999863
Zlat_10025775	0	238	0	19024	9024	14024	394	1855	3316	9	7	5	0	19.2393	0	1576.44	642.95		27.1911		219.136	0.47166		0.328726	6507.12	52.1688	6.96063	0.00197521	0.0681782	618.762	48.5891	3.67318	0.324408	0.980909	21.6575	56.3891	-1.37917	NA	1	562.207	4901.68	-3.11442	0.0744087	0.999993	19.8881	6619.4	-8.37234	1.45162e-07	0.000601419
Zlat_10046998	12059	1075	47116	1220	7249	4234.5	1561	1830	2099	286	421.5	557	497.042	52.4326	1549.52	60.9979	311.628		65.0002		83.6934	9.04343		22.0953	6687.18	19854.8	-1.57014	0.247691	0.774965	615.121	8250.87	-3.73202	0.0133863	0.248533	604.164	21046	-5.12272	4.08583e-05	0.0101289	559.148	2461.74	-2.12235	0.116432	0.999993	552.475	6574.27	-3.57301	0.000963003	0.307554
Zlat_10012818	3981	2228	2966	2717	3707	3212	5172	4458.5	3745	7850	4994.5	2139	151.018	100.014	89.7751	125.026	146.668		198.21		137.431	228.45		78.0925	2449.86	2981.81	-0.28361	0.684939	0.961585	1504.13	1484.3	0.0254535	0.985765	0.999979	4000.94	3158.14	0.341385	0.660084	0.999946	1367.55	1306.27	0.0725127	0.958185	0.999993	3679.52	2444.7	0.590116	0.371704	0.999863
Zlat_10020450	963	510	662	4372	6058	5215	1547	1330	1113	8449	8541.5	8634	60.263	37.7664	33.0545	331.877	395.394		97.8013		67.3778	405.616		519.994	3407.6	697.397	2.28931	0.00107413	0.0471364	448.708	345.992	0.398178	0.766461	0.999979	10583	738.436	3.84155	3.26498e-07	0.000236655	407.965	1989.49	-2.26287	0.0842302	0.999993	9690.91	3416.11	1.50413	0.0102988	0.999863
Zlat_10017745	6416	2012	9929	3891	4807	4349	10575	9291	8007	6585	7181	7777	552.823	205.145	682.615	406.683	431.989		920.518		667.404	435.275		644.906	7757.13	6088.86	0.349191	0.742814	0.971995	3651.19	2733.26	0.420235	0.702918	0.999979	7972.71	6447.36	0.306345	0.736913	0.999946	3297.24	2789.87	0.243934	0.811964	0.999993	7293.79	7618.56	-0.0626813	0.947466	0.999863
Zlat_10014580	5374	3127	5088	3952	3780	3866	3942	3882	3822	9190	9193.5	9197	416.947	287.092	314.976	371.94	305.88		308.979		286.86	546.996		686.738	4478.06	4394.42	0.0269075	0.973923	0.996559	1596.04	2167.73	-0.436627	0.675552	0.999979	8416.05	4656.11	0.853995	0.316211	0.999946	1438.52	1937.38	-0.423827	0.667297	0.999993	7698.2	4427.4	0.798276	0.362061	0.999863
Zlat_10025901	3866	9774	3418	4258	2214	3236	5069	5463.5	5858	10927	8127	5327	498.408	1491.1	351.596	665.889	297.699		660.2		730.583	1080.71		660.949	5874.09	4733.98	0.310996	0.745246	0.971995	2355.67	3064.4	-0.377166	0.734293	0.999979	6617.28	5050.85	0.389637	0.60931	0.999946	2119.13	2129.24	-0.0040191	0.996824	0.999993	6071.25	5769.9	0.0736657	0.941862	0.999863
Zlat_10004133	13590	4197	15322	2436	3383	2909.5	2744	2928.5	3113	5216	5789.5	6363	397.646	145.321	357.718	86.4625	103.242		81.1132		88.1157	117.085		179.185	8243.72	11076.4	-0.426282	NA	1	1303.86	5040.65	-1.94728	0.0645152	0.561192	5318.14	11721.1	-1.1402	0.251949	0.999946	1171.56	2562	-1.12495	0.277697	0.999993	4860.17	8060.04	-0.729691	0.535137	0.999863
Zlat_10004433	12501	1740	2193	7660	8285	7972.5	16570	12196.5	7823	12461	8971.5	5482	512.795	84.4615	71.777	381.154	354.461		686.675		310.434	392.136		216.421	5204.82	5957.96	-0.194898	0.850193	0.983448	4731.5	2670.36	0.826959	0.497543	0.999979	8401.03	6276.97	0.420541	0.687973	0.999946	4276.13	3061.88	0.483956	0.657577	0.999993	7712.34	5219.38	0.563187	0.282224	0.999863
Zlat_10011114	22611	1758	8429	2509	4996	3752.5	8250	7314.5	6379	2362	2807.5	3253	1820.18	167.465	541.402	245.002	419.464		670.933		496.758	145.868		252.024	3632.39	11883.9	-1.71018	0.120582	0.601738	2665.76	5121.32	-0.938342	0.451464	0.999979	2976.82	12525	-2.07306	0.06337	0.806133	2415.05	1687.81	0.52153	0.630204	0.999993	2721.12	3602.53	-0.404715	0.614086	0.999863
Zlat_10014892	10608	703	18515	4025	2596	3310.5	5183	7195	9207	5655	6091.5	6528	539.733	42.3264	751.652	248.419	137.761		266.414		453.169	220.731		319.659	9436.08	10156.2	-0.106208	0.937007	0.993034	2414.64	4253.88	-0.813699	0.602752	0.999979	5024.05	10744.1	-1.09667	0.444249	0.999946	2194.72	2955.53	-0.425708	0.768284	0.999993	4589.9	9227.21	-1.0074	0.476438	0.999863
Zlat_10030066	56	2522	8	9453	8059	8756	6503	7614.5	8726	1305	738.5	172	4.32524	230.504	0.493015	885.655	649.202		507.418		651.98	77.3247		12.7854	4314.67	577.218	2.90177	0.0559424	0.432823	2559.5	525.017	2.28778	0.213627	0.896985	1686.9	623.193	1.4364	0.36568	0.999946	2326.61	3064.76	-0.394474	0.796601	0.999993	1551.55	4373.8	-1.49514	0.191004	0.999863
Zlat_10020448	3781	551	2923	6122	7163	6642.5	4481	4264.5	4048	7540	6902.5	6265	329.091	56.7507	202.995	646.361	650.25		394.016		340.837	503.461		524.798	5107.23	2522.49	1.01774	0.281921	0.802748	1576.16	1103.87	0.520286	0.65844	0.999979	8535.14	2664.32	1.67974	0.0812561	0.878778	1426.92	2721.82	-0.924201	0.391489	0.999993	7821.17	5096.09	0.618112	0.270731	0.999863
Zlat_10006542	687	1367	252	2406	8534	5470	10538	13021	15504	1979	1247	515	10.8869	25.6346	3.18637	46.2505	141.051		168.708		237.678	24.0591		7.85447	2553.24	647.711	1.97924	0.0542736	0.425764	4374.49	423.251	3.37146	0.0310238	0.384669	1583.4	690.399	1.19766	0.148977	0.999946	3976.31	1805.1	1.14101	0.472369	0.999993	1455.84	2589.37	-0.830979	0.414891	0.999863
Zlat_10004820	13688	3122	26291	1047	813	930	673	864.5	1056	8510	6331.5	4153	252.638	68.1872	387.182	23.4412	15.6504		12.5489		18.8547	120.496		73.7706	16857.4	14350	0.232258	0.881247	0.987804	897.488	6250.42	-2.81607	0.0172558	0.284644	4633.13	15195.5	-1.71363	0.144799	0.999946	789.679	4080.97	-2.38134	NA	1	4250.12	16376.5	-1.94603	NA	1
Zlat_10001000	2492	5988	2463	722	928	825	632	580	528	2336	5272.5	8209	55.3485	157.38	43.6486	19.4522	21.4972		14.1809		11.3446	39.803		175.473	3142.01	3065.25	0.0351523	0.975462	0.996559	384.622	1945.01	-2.35729	0.0342068	0.403493	5300.9	3269.13	0.697174	0.515181	0.999946	341.514	911.334	-1.4338	0.188896	0.999993	4827.93	3066.07	0.655262	0.632309	0.999863
Zlat_10045666	1751	5192	1361	7166	6580	6873	7486	7419	7352	2929	2299.5	1670	240.188	842.773	148.961	1192.38	941.386		1037.4		975.59	308.226		220.467	3839.52	2252.64	0.769486	0.286037	0.805479	2498.4	1520.04	0.720299	0.635204	0.999979	3764.69	2406.01	0.645877	0.407598	0.999946	2271.3	2503.74	-0.137154	0.925652	0.999993	3455.26	3872.12	-0.1645	0.827813	0.999863
novel.2548	1207	29513	2620	1023	2154	1588.5	197	330	463	2731	6283	9835	17.0103	492.184	29.4614	17.4885	31.6611		2.80479		6.31221	29.5264		133.395	4838.61	7769.64	-0.68353	0.605442	0.947217	110.585	6559.08	-5.82342	NA	1	6118.95	8368.65	-0.45182	0.744328	0.999946	100.504	1469.36	-3.78131	0.00249035	0.575816	5570.99	4727.84	0.236866	0.867265	0.999863
Zlat_10010191	5559	553	4889	350	1892	1121	248	360	472	729	709	689	180.184	21.2107	126.441	13.7613	63.9613		8.12084		14.7999	18.1273		21.4932	1072.99	3839.49	-1.8398	0.104074	0.566068	120.771	1646.68	-3.69216	0.00558086	0.151407	757.347	4055.21	-2.42099	0.0199055	0.487856	109.769	492.643	-2.08249	0.0925452	0.999993	693.349	1063.85	-0.617193	0.480749	0.999863
Zlat_10022045	2884	1219	11801	2369	1677	2023	1060	1180	1300	8723	6747	4771	48.5761	24.2964	158.597	48.4022	29.4603		18.0369		21.182	112.714		77.339	8796.15	5127.89	0.778371	0.560024	0.936383	566.058	2238.29	-1.98071	0.0796963	0.616334	5240.83	5440.41	-0.0539504	0.961668	0.999946	507.279	2497.77	-2.29619	0.0365573	0.999993	4805.34	8578.37	-0.835959	NA	1
Zlat_10038223	3408	792	2010	8784	8358	8571	3648	3902.5	4157	3127	4306.5	5486	263.222	72.3866	123.87	822.977	673.288		284.647		310.598	185.283		407.793	5003.32	2140.73	1.22505	0.164417	0.677233	1313.03	974.786	0.43681	0.76158	0.999979	6161.9	2261.39	1.44625	0.129109	0.993845	1193.62	3168.22	-1.40134	0.321695	0.999993	5636.26	5037.36	0.161855	0.828921	0.999863
Zlat_10004757	4954	2278	11948	1642	2872	2257	3301	3113	2925	7491	5179.5	2868	171.257	93.1876	329.562	68.8557	103.551		115.284		97.8174	198.664		95.419	6556.78	6215.03	0.0770242	0.948455	0.994377	1636.22	2810	-0.781045	0.461834	0.999979	3955.2	6589.75	-0.736483	0.450159	0.999946	1462.2	2019.04	-0.465984	0.652607	0.999993	3632.58	6409.13	-0.818944	0.478892	0.999863
Zlat_10024951	3255	134	2149	12150	15076	13613	15012	13356	11700	3337	4460.5	5584	122.394	5.96247	64.4755	554.191	591.253		570.268		425.592	96.2613		202.077	10497	1980.72	2.40597	0.0333274	0.33484	4931.87	833.484	2.56665	0.0437171	0.458032	7982.31	2089.49	1.93375	0.109219	0.955707	4465.45	5576.26	-0.31808	0.768529	0.999993	7308.7	10472.7	-0.518916	0.501939	0.999863
Zlat_10045262	1989	6370	942	6604	9054	7829	8753	9567	10381	1474	1016.5	559	78.221	296.441	29.5589	315.042	371.369		347.757		394.934	44.4705		21.1574	3806.71	2471.22	0.623531	0.515241	0.921561	3218.14	1745.24	0.885301	0.571105	0.999979	2248.62	2641.81	-0.232397	0.812156	0.999946	2925.44	2687.94	0.124556	0.935572	0.999993	2065.77	3858.44	-0.901435	0.38364	0.999863
Zlat_10043433	6501	4328	15894	4406	3966	4186	5805	4377.5	2950	4960	6374.5	7789	683.861	538.748	1334.04	562.218	435.128		616.907		300.197	400.271		788.554	3995.8	8517.26	-1.09214	0.197352	0.722592	1479.71	3988.47	-1.42425	0.323161	0.979904	7005.39	9037.01	-0.367444	0.684053	0.999946	1345.51	1905.26	-0.495295	0.719044	0.999993	6401.69	3966.48	0.690764	0.376852	0.999863
Zlat_10017524	3306	6161	4405	3624	2754	3189	4094	3762.5	3431	6952	6481.5	6011	116.399	256.69	123.749	154.777	101.132		145.621		116.859	187.777		203.683	4254.43	4035.62	0.0757167	0.924744	0.991861	1347.87	2362.9	-0.801279	0.492799	0.999979	5897.81	4297.08	0.456705	0.532206	0.999946	1221.98	1734.45	-0.49592	0.651742	0.999993	5398.28	4196.52	0.363569	0.685568	0.999863
Zlat_10029640	8480	6561	5795	5133	5481	5307	3770	5144.5	6519	4176	3087.5	1999	435.336	398.574	237.372	319.649	293.471		195.524		323.748	164.465		98.7651	5000.06	6584	-0.397257	0.57636	0.941197	1856.15	3464.91	-0.894237	0.434975	0.999979	3331.6	6981.39	-1.06723	0.0939906	0.918436	1681.55	2390.46	-0.500824	0.645913	0.999993	3057.96	4964.19	-0.69863	0.254625	0.999863
Zlat_10033049	1068	7320	891	5274	6136	5705	8915	7832	6749	2119	1474	829	86.7888	703.906	57.7721	519.883	520.061		731.887		530.553	132.102		64.835	2834.72	2303.6	0.29952	0.762065	0.974132	2641.53	1782.87	0.570117	0.719714	0.999979	3243.5	2472	0.391852	0.704681	0.999946	2401.64	1982.77	0.27952	0.853999	0.999993	2979.6	2871.28	0.0532137	0.957632	0.999863
Zlat_10025168	4441	1391	2458	4655	9362	7008.5	6813	8422	10031	1292	999.5	707	147.859	54.8032	65.2977	188.001	325.097		229.159		323.079	33.0001		22.6542	3830.68	2817.26	0.443623	0.610303	0.947681	2829.41	1322.76	1.10005	0.45927	0.999979	1918.21	2977.65	-0.634184	0.499601	0.999946	2571.87	2475.42	0.0580997	0.968738	0.999993	1760.97	3862.61	-1.13325	0.177895	0.999863
Zlat_10030617	1679	5498	2788	4311	5969	5140	6325	5622.5	4920	2871	5820	8769	159.939	619.752	211.906	498.143	593.036		608.686		453.382	209.808		803.924	4301.75	2743.15	0.64871	0.303837	0.817986	1896.03	1754.66	0.116464	0.937312	0.999979	6789.49	2928.89	1.21279	0.172846	0.999946	1723.82	2176.86	-0.331633	0.8117	0.999993	6193.49	4282.13	0.53244	0.544064	0.999863
novel.1148	1754	2484	1261	5067	5702	5384.5	5617	7322	9027	3885	6936	9987	10.9099	18.2832	6.25827	38.2309	36.9909		35.296		54.3164	18.5382		59.7844	4781.91	1628.58	1.55372	0.0151084	0.220284	2458.64	954.785	1.36824	0.355599	0.99472	7214.86	1732	2.05844	0.0262447	0.557058	2234.78	2355.6	-0.0721923	0.959165	0.999993	6579.35	4753.96	0.468834	0.614393	0.999863
Zlat_10013417	83	544	63	8610	10338	9474	17449	17837.5	18226	1489	805.5	122	1.86766	14.4854	1.13112	235.015	242.624		396.662		396.742	25.704		2.64206	4465.05	171.596	4.70045	1.85836e-05	0.00333961	6004.7	132.673	5.50184	NA	1	2077.48	184.118	3.49524	0.00408197	0.210697	5458.77	3233.92	0.756477	0.637918	0.999993	1911.07	4532.74	-1.24601	0.330361	0.999863
Zlat_10048134	4851	3454	4576	3939	4966	4452.5	5437	5397.5	5358	4560	4266	3972	390.505	329.025	293.92	384.64	416.945		442.165		417.249	281.609		307.728	4360.5	4099.81	0.0886656	0.903886	0.989969	1817.61	2083.49	-0.191784	0.893599	0.999979	4312.49	4346.89	-0.0115189	0.987085	0.999946	1652.39	2035.37	-0.295426	0.83051	0.999993	3948.62	4324.95	-0.131127	0.852362	0.999863
Zlat_10042205	4942	6722	3404	1861	2941	2401	4410	3217	2024	5417	7441	9465	124.615	200.574	68.4863	56.9227	77.346		112.34		49.3712	104.788		229.694	4929.38	4480.82	0.137286	0.888396	0.988105	1585.68	2614.46	-0.720772	0.503081	0.999979	6692.1	4764.35	0.490092	0.65039	0.999946	1420.33	1682.01	-0.242918	0.810253	0.999993	6105.12	4833.25	0.337162	0.788641	0.999863
Zlat_10045750	14564	2173	4974	6798	11353	9075.5	6695	5801	4907	1637	2790.5	3944	467.643	82.5666	127.435	264.782	380.208		217.177		152.422	40.3244		121.88	11646.2	7738.64	0.589647	0.581926	0.942123	2106.2	3452.5	-0.708086	0.559102	0.999979	3917.8	8160.95	-1.05874	0.321151	0.999946	1908.49	4753.11	-1.31048	0.225546	0.999993	3580.26	11490	-1.68223	0.0701285	0.999863
Zlat_10000380	3685	64	859	421	421	421	260	187.5	115	31290	18954.5	6619	319.115	6.55844	59.3542	44.2247	38.025		22.7464		9.63396	2078.74		551.651	1273.61	1725.13	-0.438403	0.764164	0.97441	133.1	722.897	-2.48514	0.0669138	0.569565	11872.8	1815.43	2.70935	0.0818811	0.879595	118.011	390.712	-1.78614	0.105166	0.999993	10933.5	1244.73	3.13554	0.0308376	0.999863
Zlat_10001907	3455	519	1633	7828	11781	9804.5	13157	11643.5	10130	3527	3075.5	2624	211.575	37.6093	79.7905	581.488	752.447		813.961		600.1	165.694		154.648	5135.54	1979.95	1.37534	0.171208	0.68787	3926.67	878.118	2.16289	0.158817	0.815941	6254.06	2089.2	1.582	0.132363	0.99892	3570.05	3440.78	0.0552741	0.970893	0.999993	5738.2	5188.75	0.145068	0.868674	0.999863
novel.1258	9965	3109	8285	3810	4879	4344.5	7350	5736.5	4123	6204	9405	12606	333.938	123.288	221.528	154.877	170.528		248.831		133.659	159.494		406.563	7526.84	7195.26	0.0648255	0.949637	0.994493	1938.06	3322.44	-0.772944	0.596318	0.999979	9727.16	7609.98	0.354089	0.720586	0.999946	1762.23	2734.4	-0.628957	0.652667	0.999993	8877.24	7394.9	0.263697	0.802206	0.999863
Zlat_10007002	4102	6882	4473	5061	3941	4501	3443	3500.5	3558	4482	3018.5	1555	253.003	502.291	220.129	378.651	253.521		214.535		212.292	212.074		92.3045	2852.27	4526.08	-0.665916	0.223615	0.755524	1178.46	2648.28	-1.16003	0.413579	0.999979	3196.92	4817.25	-0.591401	0.289127	0.999946	1071.32	1725.09	-0.679274	0.625704	0.999993	2937.38	2864.11	0.036323	0.948813	0.999863
Zlat_10005437	7016	1107	4732	1918	5193	3555.5	3410	3719	4028	5762	9190.5	12619	197.537	36.8822	106.304	65.5057	152.494		96.9934		109.709	124.456		341.936	4606.98	4480.32	0.0400371	0.970175	0.99632	1251.03	1976.45	-0.652496	0.65297	0.999979	8831.3	4731.24	0.900382	0.440025	0.999946	1137.24	1855.89	-0.698704	0.608387	0.999993	8053.16	4543.41	0.825907	0.459591	0.999863
Zlat_10007690	6	0	0	13671	1084	7377.5	0	16.5	33	0	0	0	0.480743	0	0	1328.72	90.5873		0		2.55783	0		0	3520.89	2.34347	10.5676	0.00496806	0.117027	5.48977	0.975553	2.92574	0.29734	0.965699	0	2.46086	-3.74218	0.342507	1	4.98726	2681.52	-8.91215	0.0185427	0.999993	0	3582.32	-27.3771	2.42485e-12	7.74425e-08
Zlat_10023483	10046	1374	43012	1844	2537	2190.5	3600	2969.5	2339	1514	2118	2722	604.399	97.82	2064.75	134.575	159.194		218.808		136.131	69.8782		157.609	3213.18	17835.5	-2.47295	0.0471374	0.399473	1002.42	7455.83	-2.88662	0.0579788	0.531661	2213.99	18911	-3.09466	0.0123283	0.377352	911.429	1243.78	-0.43839	0.74346	0.999993	2021.59	3163.83	-0.64601	0.508506	0.999863
Zlat_10014201	3737	4062	212	12302	4287	8294.5	600	2778	4956	263	1863	3463	222.488	286.176	10.0709	888.447	266.203		36.0881		285.437	12.0122		198.425	4169.8	2417.05	0.786911	0.511773	0.920676	926.682	1464.2	-0.651779	0.682872	0.999979	1943.2	2566.41	-0.401535	0.791098	0.999946	841.985	2995.72	-1.82281	0.23969	0.999993	1766.02	4228.18	-1.25987	0.397731	0.999863
Zlat_10022537	17492	4837	9624	1739	3298	2518.5	2466	3307	4148	3121	2666.5	2212	597.463	195.505	262.286	72.0517	117.489		85.0931		137.059	81.7807		72.7141	3945.11	10937.6	-1.47149	0.152944	0.658903	1110.16	5071.58	-2.18313	0.125576	0.749467	2251.77	11556.9	-2.35975	0.014017	0.403942	1009.07	1479.06	-0.542678	0.688702	0.999993	2062.47	3880.37	-0.911614	0.359525	0.999863
Zlat_10038970	7904	116	26826	2252	1255	1753.5	1711	2058.5	2406	6289	8902	11515	328.946	5.71277	890.804	113.689	54.4751		71.9379		96.8658	200.791		461.216	22907.2	11601.3	0.981466	0.571384	0.939788	1657.23	4765.23	-1.52833	0.273327	0.950547	7929.16	12291	-0.632407	0.69038	0.999946	1464.87	5668.35	-1.95713	0.127562	0.999993	7231.69	22264.7	-1.62236	0.323464	0.999863
Zlat_10026058	2019	3700	1228	7316	9869	8592.5	9635	10601.5	11568	1400	956.5	513	132.133	286.541	64.124	580.792	673.633		637.023		732.367	70.289		32.3112	4107.02	1988.19	1.04692	0.25645	0.781644	3565.87	1241.87	1.52412	0.316391	0.975726	2402.74	2117.7	0.182338	0.84661	0.999946	3241.52	2935.33	0.145264	0.925858	0.999993	2207.49	4165.99	-0.916334	0.406932	0.999863
Zlat_10025373	5876	5481	4437	3426	4634	4030	5887	5945.5	6004	4730	3625	2520	124.386	137.297	74.9424	87.9732	102.311		125.897		122.95	76.8133		51.3396	3755.28	4900.48	-0.384351	0.574891	0.941034	2051.5	2646.06	-0.361385	0.768964	0.999979	3555.68	5200.8	-0.548608	0.37293	0.999946	1862.86	1795.34	0.0592718	0.959851	0.999993	3261.96	3728.59	-0.192522	0.759425	0.999863
Zlat_10016538	5745	3358	12568	4627	3368	3997.5	4944	3972	3000	9774	11287.5	12801	277.483	191.928	484.352	271.094	169.666		241.243		140.173	362.163		595.049	10333.6	6956.9	0.570692	0.61205	0.947681	1600.14	3238.98	-1.01208	0.349895	0.99349	9972.42	7378.57	0.434558	0.683158	0.999946	1443.73	3320.9	-1.19631	0.260371	0.999993	9108.63	10112.6	-0.150776	0.901933	0.999863
Zlat_10048179	7868	5648	9311	3734	4898	4316	3827	2847.5	1868	6326	9184.5	12043	146.799	124.7	138.613	84.5098	95.3136		72.1353		33.7158	90.547		216.25	7878.04	7257.42	0.118175	0.902306	0.989945	1191.67	3632.03	-1.60167	0.128654	0.75786	9051	7696.52	0.233806	0.802794	0.999946	1073.67	2807.06	-1.37988	0.176122	0.999993	8259.46	7734.99	0.0947457	0.930965	0.999863
Zlat_10028698	590	5989	209	5948	5673	5810.5	6835	6723	6611	2846	1744	642	22.5813	271.245	6.38251	276.147	226.457		264.281		244.772	83.5637		23.648	3179.43	1609.34	0.98226	0.374389	0.862965	2264.22	1345.55	0.753984	NA	1	2478.81	1731.24	0.517773	0.654029	0.999946	2058.42	2099.03	-0.0244181	0.986739	0.999993	2279.55	3208.81	-0.493381	0.546906	0.999863
Zlat_10048379	6702	1305	15152	3717	3316	3516.5	4527	4964.5	5402	8467	7310.5	6154	227.556	52.433	410.489	153.091	117.429		155.283		177.433	220.546		201.096	8785.36	7698.34	0.19042	0.876913	0.987078	2466.17	3308.39	-0.423694	0.706072	0.999979	6237.84	8153.67	-0.386435	0.721927	0.999946	2207.56	2843.75	-0.36486	0.717449	0.999993	5712.92	8599.47	-0.589901	0.593898	0.999863
Zlat_10000886	2404	2202	1043	3544	4583	4063.5	1166	1562	1958	5716	3696	1676	215.812	233.921	74.7092	385.93	429.11		105.748		170.04	393.658		144.803	2755.58	1751.66	0.65378	0.328451	0.837068	524.371	974.809	-0.875545	0.524599	0.999979	3065.04	1858.47	0.72194	0.333909	0.999946	476.621	1576.21	-1.70595	0.195914	0.999993	2817.99	2759.43	0.0303219	0.960525	0.999863
Zlat_10009446	3439	5865	3344	6749	5141	5945	6705	6812	6919	3099	2376.5	1654	247.759	500.008	192.226	589.808	386.298		488.008		482.212	171.279		114.682	3472.93	3686.95	-0.085938	0.887684	0.988105	2293.31	2187.39	0.0721434	0.960878	0.999979	3204.25	3924.68	-0.292506	0.632926	0.999946	2084.82	2212.55	-0.0819964	0.955091	0.999993	2940.77	3497.41	-0.250309	0.704084	0.999863
Zlat_10016363	130	359	50	8579	9049	8814	18885	17990.5	17096	157	203	249	8.95198	29.2537	2.74722	716.614	649.91		1313.78		1138.85	8.29394		16.502	4132.17	145.289	4.82946	8.62712e-06	0.00181723	6061.36	100.871	5.91087	0.000221336	0.0209537	2955.89	155.191	4.25113	NA	1	5510.55	3016.14	0.870639	0.591161	0.999993	2714.75	4196.61	-0.62846	NA	1
Zlat_10001888	4983	2140	1378	5903	9068	7485.5	6977	7992.5	9008	922	676.5	431	246.939	125.494	54.4874	354.85	468.692		349.299		431.841	35.0522		20.556	3683.13	2851.38	0.369629	0.704938	0.965587	2687.17	1424.64	0.918707	0.540062	0.999979	1625.72	3014.2	-0.890425	0.383728	0.999946	2442.69	2570.91	-0.070852	0.962848	0.999993	1493.08	3730.71	-1.3212	0.196462	0.999863
Zlat_10028470	6804	5040	12172	1245	3350	2297.5	6087	4593	3099	1300	1729.5	2159	227.417	199.342	324.614	50.4778	116.783		205.537		100.202	33.3339		69.45	1698.81	7613.9	-2.16433	0.00497565	0.117072	1552.54	3703.54	-1.24822	0.383854	0.999979	1754.48	8078.25	-2.20336	0.0142537	0.406084	1411.73	906.741	0.644658	0.64645	0.999993	1602.2	1695.71	-0.0820885	0.923282	0.999863
Zlat_10024066	5251	1812	4500	2910	6348	4629	6775	6233.5	5692	4486	3160.5	1835	218.005	89.0213	149.068	146.552	274.877		284.161		228.606	142.879		73.3201	4686.84	3872.07	0.275345	0.756435	0.973448	2101.12	1803.51	0.224685	0.877397	0.999979	2740.72	4096.35	-0.579732	0.483851	0.999946	1910.23	2125.14	-0.149321	0.914902	0.999993	2516.63	4643.62	-0.883493	0.241078	0.999863
Zlat_10045912	358	716	219	6822	9539	8180.5	5452	5250.5	5049	1455	880	305	25.4707	60.2812	12.4323	588.766	707.844		391.872		347.504	79.4157		20.8843	3932.43	366.071	3.42542	0.00016868	0.0147407	1768.76	232.601	2.93202	0.0477888	0.480163	2649.52	390.123	2.76378	0.00882002	0.322898	1608.02	2796.55	-0.793831	0.600112	0.999993	2435.54	3987.71	-0.711382	0.54631	0.999863
Zlat_10026515	8555	1470	1121	5107	8820	6963.5	7067	7179.5	7292	2210	1567	924	304.965	62.0095	31.8848	220.836	327.926		254.504		251.463	60.4377		31.7004	3434.43	4018.34	-0.226257	0.842502	0.982232	2417.03	1835.52	0.40041	0.795419	0.999979	2662.05	4234.06	-0.669361	NA	1	2197.3	2385.04	-0.114954	0.939378	0.999993	2445.01	3477.89	-0.508568	0.581715	0.999863
Zlat_10010699	4964	2352	4484	2430	4114	3272	13888	12220.5	10553	2329	4693.5	7058	178.813	100.257	128.879	106.181	154.564		505.403		367.74	64.361		244.688	7496.05	3873.28	0.952402	0.372358	0.862077	4589.39	1865.03	1.30152	0.236639	0.923231	4744.49	4101.2	0.2101	0.843943	0.999946	4152.38	2468.07	0.753002	0.486708	0.999993	4323.3	7341.76	-0.763953	0.534989	0.999863
Zlat_10023129	5793	4907	1900	5389	6370	5879.5	8006	7752	7498	3854	3989	4124	104.448	104.694	27.3336	117.863	119.787		145.828		130.779	53.3079		71.5608	3368	3939.44	-0.225806	0.767081	0.97441	2611.28	2188.5	0.258147	0.86295	0.999979	4909.12	4177.55	0.232797	0.766409	0.999946	2373.96	2144.64	0.149854	0.918402	0.999993	4494.51	3392.33	0.405479	0.536919	0.999863
Zlat_10013413	3834	1698	3981	5107	5836	5471.5	4153	3405	2657	8736	10564	12392	172.545	90.4271	142.952	278.798	273.932		188.817		115.675	301.612		536.727	5441.78	3129.4	0.798056	0.329573	0.837635	1249.07	1482.97	-0.238527	0.832848	0.999979	11303.9	3313.63	1.77036	0.0390504	0.661856	1131.39	2526.13	-1.14904	0.284122	0.999993	10332.3	5396.01	0.937352	0.231501	0.999863
Zlat_10024059	3391	2789	5836	3266	3450	3358	4042	3922	3802	4552	8828.5	13105	387.625	377.262	532.289	452.869	411.32		466.778		420.429	399.183		1441.73	6439.62	3782.51	0.767393	0.436512	0.893225	1321.1	1872.69	-0.496055	0.725173	0.999979	9058.27	4014.27	1.17404	0.246442	0.999946	1201.03	2262.95	-0.906489	0.507131	0.999993	8256.47	6319.63	0.385801	0.738287	0.999863
Zlat_10031223	1996	1542	927	3442	5937	4689.5	24841	18914.5	12988	2964	1607	250	75.7177	69.22	28.0585	158.387	234.899		951.997		476.624	86.2582		9.12722	2298.14	1410.93	0.704472	0.427465	0.889823	6392.65	758.783	3.07594	0.0464592	0.472886	2133.06	1495.75	0.512386	0.59488	0.999946	5812.79	1602.86	1.85971	0.23862	0.999993	1964.36	2327.85	-0.245112	0.815891	0.999863
Zlat_10027911	2707	4161	2788	1940	2552	2246	1868	1620	1372	3200	5036.5	6873	64.2874	116.936	52.8298	55.8872	63.2114		44.8172		31.5202	58.3006		157.089	3584.29	2851.59	0.329387	0.705497	0.965871	546.481	1648.85	-1.5746	0.247256	0.931342	5545.26	3033.74	0.870018	0.286402	0.999946	496.857	1342.7	-1.4146	0.273118	0.999993	5061.86	3525.15	0.522263	0.603701	0.999863
Zlat_10016910	874	12382	1678	3015	2532	2773.5	2751	2738.5	2726	5040	3570.5	2101	27.7006	464.386	42.4344	115.915	83.6986		88.0843		83.5797	122.544		64.0864	2903.18	3586.44	-0.305329	0.759135	0.973701	922.159	2886.17	-1.63744	NA	1	3276.09	3856.44	-0.235405	0.806935	0.999946	838.335	1323	-0.64704	0.626287	0.999993	3008.11	2876.29	0.0652055	0.925607	0.999863
Zlat_10013826	22671	11	33582	81	1122	601.5	110	129	148	2000	3628.5	5257	897.755	0.515455	1061.06	3.89086	46.3401		4.40058		5.66951	60.7579		200.349	5711.9	19483.8	-1.77035	0.357536	0.854856	43.3608	8015.27	-7.40751	8.74985e-06	0.00259922	3362.24	20594.8	-2.61486	0.148553	0.999946	39.4152	1437.9	-5.04347	0.000500217	0.282953	3063	5554.26	-0.858611	0.622541	0.999863
Zlat_10013852	762	12566	260	7787	8308	8047.5	3718	4111	4504	3742	2060	378	40.2019	784.512	10.9449	498.351	457.156		198.167		229.873	151.454		19.1931	4468.98	3134.32	0.511778	0.670044	0.959037	1382.68	2722.82	-0.972652	NA	1	2236.19	3377.22	-0.594769	0.641551	0.999946	1256.91	2912.22	-1.20575	0.399231	0.999993	2059.95	4507.07	-1.12952	0.191856	0.999863
Zlat_10042470	1283	7031	1634	3092	2834	2963	4292	3768.5	3245	6062	4499.5	2937	33.949	220.155	34.4985	99.2459	78.2126		114.733		83.0638	123.056		74.7939	2799.47	2559.34	0.128844	0.871053	0.985958	1271.03	1854.56	-0.538346	0.720552	0.999979	4137.41	2741.58	0.593545	0.442511	0.999946	1155.6	1341.41	-0.20729	0.878662	0.999993	3796.73	2779.54	0.450402	0.490682	0.999863
Zlat_10024164	1450	9891	2270	265	1770	1017.5	579	731	883	330	1616	2902	77.2124	623.261	96.448	17.1174	98.3035		31.1478		45.4859	13.4809		148.723	6692.23	3452.72	0.954526	0.493383	0.914329	245.534	2547.55	-3.33815	0.018122	0.293156	3451.67	3701.58	-0.10095	0.929142	0.999946	223.182	1755.19	-2.94053	0.0388782	0.999993	3155.35	6513.98	-1.04563	0.495116	0.999863
Zlat_10005603	4358	7044	4506	1719	3570	2644.5	2306	2835.5	3365	8240	7119.5	5999	139.933	267.648	115.444	66.955	119.558		74.8037		104.524	202.977		185.385	5184.03	4672.02	0.149678	0.876558	0.987078	1082.04	2727.23	-1.32446	0.232597	0.918541	5973.41	4971.72	0.26472	0.741808	0.999946	977.992	1789.16	-0.861584	0.417744	0.999993	5470.4	5084.95	0.105622	0.921845	0.999863
Zlat_10029224	1036	2751	553	3410	6251	4830.5	6573	7879	9185	2109	1187.5	266	16.4937	51.8276	7.02478	65.8547	103.797		105.719		141.461	25.7586		4.07571	2367.67	1182.64	1.00184	0.266411	0.789638	2647.79	801.33	1.7275	0.259811	0.940731	1500.08	1262.68	0.248768	0.784212	0.999946	2406.82	1648.18	0.549247	0.718195	0.999993	1380.98	2398.07	-0.796312	0.419977	0.999863
Zlat_10026632	5380	1364	5261	4262	7311	5786.5	4048	3139.5	2231	13823	10233	6643	214.033	64.213	166.999	205.676	303.355		162.693		85.8607	421.877		254.346	7105.69	4065.06	0.805581	0.408493	0.881083	1100.59	1831.07	-0.72411	0.554444	0.999979	9380.51	4299.04	1.1257	0.198762	0.999946	999.017	2955.73	-1.55369	0.175861	0.999993	8608.34	7015.52	0.295409	0.709039	0.999863
Zlat_10017243	835	6923	1185	1429	2958	2193.5	1775	2059.5	2344	2163	8040.5	13918	30.9229	303.389	35.0155	64.1947	114.253		66.4083		83.9747	61.452		496.059	2491.05	2218.61	0.166489	0.860711	0.984625	1010.85	1701.82	-0.750758	NA	1	8372.81	2381.25	1.81383	NA	1	905.162	1069.97	-0.239663	0.804451	0.999993	7617.19	2462.62	1.62924	0.186544	0.999863
Zlat_10038432	3076	1713	3538	4982	5647	5314.5	5670	5929	6188	3793	4905	6017	361.251	238.062	331.534	709.739	691.698		672.721		703.023	341.736		680.087	4387.73	2696.45	0.702329	0.33511	0.84155	1995.38	1305.71	0.616484	0.669007	0.999979	5599.61	2857.31	0.970646	0.240568	0.999946	1813.94	2248.55	-0.305129	0.826893	0.999993	5117.92	4369.98	0.227968	0.75233	0.999863
Zlat_10026606	2825	2975	2097	5527	6649	6088	7058	7387.5	7717	3191	2812	2433	64.4991	80.3772	38.2016	153.073	158.332		162.797		170.444	55.8917		53.4613	3419.39	2419.06	0.499739	0.442541	0.896359	2486.2	1336.88	0.898716	0.540134	0.999979	3441.41	2568.75	0.421966	0.496312	0.999946	2260.13	2203.94	0.0397688	0.978334	0.999993	3154.37	3446.53	-0.128216	0.840163	0.999863
Zlat_10020011	3943	3148	5760	2416	2943	2679.5	2784	2418.5	2053	8026	4863.5	1701	187.802	177.426	218.899	139.586	146.197		133.959		94.5929	293.263		77.9721	2713.34	4052.75	-0.579325	0.444466	0.89662	815.823	2025.94	-1.29988	0.344057	0.990729	3879.15	4300.17	-0.148543	0.845813	0.999946	741.74	1246.3	-0.735902	0.576947	0.999993	3570.49	2689.36	0.409406	0.591889	0.999863
Zlat_10008675	960	1299	2084	6170	7847	7008.5	5330	4165.5	3001	4979	6866.5	8754	26.2112	41.9697	45.4006	204.35	223.458		147.019		79.2644	104.29		230.03	7925.85	1319.14	2.58681	0.000981975	0.0445216	1596.39	689.802	1.21699	0.268326	0.947113	9196.29	1402.37	2.71318	0.000516983	0.0601094	1443.37	3446.31	-1.24854	0.227944	0.999993	8409.17	7838.3	0.101547	0.902563	0.999863
Zlat_10021488	215	940	21	6344	6966	6655	4601	4687	4773	900	661.5	423	12.4124	64.2181	0.967355	444.278	419.449		268.349		266.567	39.8609		23.5029	3055.84	296.664	3.36444	0.0133176	0.204857	1577.86	229.57	2.78587	NA	1	1699.26	317.956	2.41763	0.0504302	0.742634	1434.41	2259.71	-0.651098	0.683128	0.999993	1560.65	3106.21	-0.99312	0.435171	0.999863
Zlat_10039226	16948	593	10772	1627	1319	1473	4134	4087.5	4041	10350	11076.5	11803	593.058	24.5553	300.762	69.0621	48.1394		146.143		136.793	277.846		397.497	10297.2	10158.1	0.0195113	0.989697	0.998912	1635.32	4264.6	-1.37887	0.269224	0.947807	9365.46	10714.3	-0.194142	0.88507	0.999946	1475.52	2707.7	-0.871463	NA	1	8557.86	10022.8	-0.227904	0.875697	0.999863
Zlat_10030446	4520	1336	2672	8983	9833	9408	3901	3338	2775	6038	5429.5	4821	209.465	73.264	98.8002	504.973	475.265		182.633		124.404	214.66		215.017	5630.37	2903.78	0.955514	0.248493	0.775264	1265.58	1351.95	-0.0872024	0.938068	0.999979	6916.65	3068.99	1.17241	0.164925	0.999946	1144.64	3494.83	-1.60239	0.151464	0.999993	6339.39	5662.67	0.162661	0.783914	0.999863
Zlat_10019413	3281	4775	2361	4979	6634	5806.5	6990	6953.5	6917	2266	1590.5	915	110.743	190.72	63.5851	203.857	233.541		238.352		225.853	58.6755		29.7231	3101.16	3075.26	0.0125709	0.985583	0.998305	2441.07	1812.51	0.434314	0.719295	0.999979	2467.48	3271.03	-0.406515	0.575604	0.999946	2214.88	2058.95	0.10971	0.929031	0.999993	2266.41	3131.39	-0.466591	0.55524	0.999863
Zlat_10016729	12782	829	2613	235	3827	2031	667	843.5	1020	9738	8961	8184	295.771	22.6998	48.2441	6.59626	92.3617		15.5924		22.8325	172.867		182.257	26669.1	6000.93	2.15188	NA	1	591.873	2584.17	-2.13843	0.083751	0.629111	7016.19	6317.63	0.151289	0.914728	0.999946	524.727	6544.5	-3.64955	0.00804691	0.857831	6418.95	25917.4	-2.01352	0.248436	0.999863
Zlat_10042225	910	1342	1911	11074	7251	9162.5	12611	10355.5	8100	2454	2158.5	1863	75.7442	132.182	126.916	1118.11	629.481		1060.44		652.214	156.7		149.239	4670.16	1254.3	1.89689	0.0238416	0.281004	3495.95	668.161	2.38991	0.108786	0.703163	3470.73	1333.87	1.37971	0.0606289	0.793791	3178.63	3268.56	-0.0380233	0.980277	0.999993	3183.11	4729.12	-0.571335	0.519293	0.999863
Zlat_10045946	1936	4619	1181	7957	7536	7746.5	8427	8647	8867	1357	1130	903	132.782	374.881	64.6298	661.999	539.079		583.899		588.313	71.4004		59.6053	3843.21	2142.34	0.843395	0.336241	0.842708	3020.23	1409.94	1.10266	0.382812	0.999979	2959.48	2285.59	0.372845	0.691893	0.999946	2740.91	2708.44	0.0204786	0.987347	0.999993	2716.69	3894.17	-0.519594	0.617375	0.999863
Zlat_10012020	1624	31676	1510	897	1076	986.5	540	530.5	521	7061	7223.5	7386	34.3776	793.471	25.5044	23.0333	23.7563		11.5482		10.669	114.668		150.474	1404.77	8055.39	-2.52032	NA	1	178.668	6925.45	-5.2345	NA	1	5942.13	8678.85	-0.546613	0.685497	0.999946	162.429	551.922	-1.70096	0.154259	0.999993	5431.31	1383.9	1.97312	0.0960664	0.999863
Zlat_10001462	9718	1133	15222	4251	8814	6532.5	10382	8657.5	6933	3053	2504	1955	120.484	16.6224	150.582	63.9318	113.973		130.036		83.1517	29.0379		23.3272	6462.86	8860.77	-0.455355	0.673172	0.959713	2922.07	3772.67	-0.365806	0.812057	0.999979	2826.33	9373.46	-1.72965	0.094558	0.920459	2656.81	2967.56	-0.156469	0.912449	0.999993	2591.71	6406.57	-1.30544	0.0603295	0.999863
Zlat_10046929	2387	3725	1592	7696	8630	8163	8587	9161.5	9736	1296	979	662	249.565	460.859	132.807	976.044	941.063		906.99		984.711	103.949		66.6118	3884.56	2252.58	0.786487	0.402655	0.877537	3082.56	1353.71	1.19003	0.427514	0.999979	2550.59	2396.97	0.0897742	0.922164	0.999946	2802.23	2801.07	0.00304144	0.998447	0.999993	2342.27	3942.17	-0.751196	0.502143	0.999863
Zlat_10013819	7535	1569	4124	8961	10126	9543.5	9765	10477	11189	3051	2380	1709	217.506	53.5948	94.9851	313.775	304.862		284.768		312.447	67.5641		47.478	5934.3	4591.9	0.37011	0.675449	0.960136	3724.04	2076.81	0.84553	0.480535	0.999979	4016.32	4849.09	-0.271734	0.777611	0.999946	3376.78	3592.85	-0.0863713	0.940753	0.999993	3686.48	5960.23	-0.69312	0.325349	0.999863
Zlat_10037889	1347	4497	1061	7854	7106	7480	7904	8508.5	9113	1469	1021.5	574	104.508	412.873	65.682	739.174	575.022		619.526		683.976	87.436		42.8605	3791.28	1847.57	1.03726	0.224582	0.756767	2862.56	1273.81	1.17108	0.445609	0.999979	2378.53	1974.75	0.268474	0.775752	0.999946	2602.22	2637.39	-0.0165733	0.991281	0.999993	2185.03	3838.35	-0.812908	0.417911	0.999863
Zlat_10028090	3937	2216	2203	1951	2782	2366.5	4740	4251	3762	6712	3890	1068	113.455	75.5681	50.6548	68.2006	83.6165		137.996		104.875	148.387		29.6204	2087.32	2720.55	-0.382629	0.611592	0.947681	1433.36	1376.38	0.0651174	0.963651	0.999979	3111.12	2880.65	0.111248	0.892357	0.999946	1303.17	1025.94	0.351894	0.797077	0.999993	2865.83	2075.06	0.466375	0.535075	0.999863
Zlat_10011349	2094	3091	3677	1386	3599	2492.5	1485	2081.5	2678	4340	11100	17860	73.7264	128.782	103.297	59.1946	132.161		52.8205		91.2123	117.225		605.187	4481.5	2658.94	0.752757	0.43573	0.89276	698.494	1445.28	-1.03462	0.451554	0.999979	11058.5	2827.78	1.96735	0.0876583	0.898618	634.873	1588.55	-1.30865	0.326946	0.999993	10066.5	4399.81	1.19418	0.36157	0.999863
Zlat_10040850	2537	1066	6617	4634	7346	5990	24871	23159	21447	1256	1208	1160	71.9019	35.751	149.634	159.312	217.144		712.103		588.008	27.3083		31.6402	3332.38	3318.42	0.00629125	0.99457	0.999725	7804.97	1482.7	2.39715	0.124706	0.748189	2021.77	3518.43	-0.799249	0.40837	0.999946	7095.84	2143.47	1.728	0.261007	0.999993	1853.44	3358.89	-0.858003	0.257776	0.999863
Zlat_10021943	15	625	7	16545	9003	12774	495	952	1409	31	20.5	10	1.26077	62.1635	0.469452	1686.88	789.24		42.032		114.565	1.9989		0.808923	5919.84	145.072	5.34954	0.00118981	0.0502989	318.727	130.938	1.30415	0.445988	0.999979	176.373	156.587	0.171574	NA	1	289.657	4445.89	-3.9187	0.0154657	0.999993	162.056	6021.2	-5.21448	0.00145614	0.37798
Zlat_10009712	2038	199	14	4346	6968	5657	19154	23399.5	27645	4536	2415	294	85.2306	9.84816	0.467162	220.472	303.932		809.246		1118.42	145.529		11.8332	3343.32	844.048	1.98618	0.160014	0.670857	7862.08	373.794	4.39537	0.0130618	0.245734	4734.94	887.729	2.41538	0.123288	0.982058	7146.5	2068.56	1.78954	0.241024	0.999993	4357.87	3362.48	0.374087	0.726889	0.999863
Zlat_10009246	5655	2070	4433	3930	5263	4596.5	4308	4268	4228	6636	5644	4652	185.045	80.154	115.742	155.995	179.62		142.413		133.837	166.585		146.503	6866.24	4065.21	0.756024	0.433714	0.891778	1437.28	1913.24	-0.406085	0.775983	0.999979	5094.34	4300.64	0.244338	0.77402	0.999946	1306.64	2639.59	-1.00758	0.459799	0.999993	4667.23	6759.1	-0.534093	0.554229	0.999863
Zlat_10008553	3824	2357	4098	4647	5596	5121.5	5082	5832	6582	3421	3271	3121	146.032	106.512	124.867	215.266	222.886		196.062		243.155	100.223		114.706	3853.41	3306.97	0.220584	0.745938	0.972027	2129.96	1630.96	0.390637	0.726477	0.999979	3753.91	3505.01	0.0989663	0.890416	0.999946	1928.88	2077.65	-0.101593	0.925894	0.999993	3438	3847.22	-0.162226	0.774196	0.999863
Zlat_10023527	239	2336	137	21641	6965	14303	4584	7202	9820	153	479	805	6.45356	74.6423	2.95169	708.846	196.155		125.048		256.513	3.16941		20.9199	6781.53	648.743	3.38567	0.0122357	0.196271	2414.57	533.42	2.18153	0.183926	0.855842	857.21	697.564	0.296744	0.804969	0.999946	2194.53	5081.61	-1.20857	0.463963	0.999993	783.278	6894.95	-3.1382	0.0201258	0.999863
Zlat_10007734	1463	8770	2056	4166	2683	3424.5	4711	4001.5	3292	4008	2717	1426	63.5071	450.493	71.2114	219.366	121.472		206.596		138.24	133.472		59.5744	2141.8	3144.36	-0.553877	0.473738	0.907076	1350.23	2293.23	-0.757901	0.616441	0.999979	2923.39	3369.35	-0.204882	0.791223	0.999946	1227.64	1312.96	-0.0901316	0.949117	0.999993	2685.85	2152.11	0.319405	0.59548	0.999863
Zlat_10016516	4128	1378	10279	2818	2181	2499.5	1336	1203.5	1071	6182	9190.5	12199	210.032	82.967	417.296	173.924	115.738		68.6723		52.7147	241.301		597.354	7917.85	5167	0.615625	0.618726	0.949294	584.936	2276.91	-1.95858	0.0737575	0.595141	8423.2	5476.44	0.62108	0.61294	0.999946	524.065	2408.27	-2.197	0.0365894	0.999993	7681.46	7736.26	-0.0101794	0.993952	0.999863
Zlat_10041200	14442	7881	10727	725	5443	3084	171	431.5	692	1122	5501	9880	1528.58	987.08	905.913	93.0832	600.862		18.2846		70.8538	91.1042		1006.42	22336.7	10762.6	1.05333	0.45139	0.898731	194.018	5339.24	-4.76518	1.64124e-05	0.0038609	5616.79	11398.1	-1.02107	0.461741	0.999946	174.18	5788.18	-5.04051	9.68896e-05	0.125353	5106.11	21735.4	-2.08979	0.229596	0.999863
Zlat_10047552	3196	4869	4133	3642	3696	3669	9919	8400.5	6882	9122	8269	7416	71.4474	128.804	73.7214	98.7626	86.1764		224.015		148.83	156.443		159.555	5820.68	3623.38	0.683523	0.429847	0.890711	3083.54	2046.2	0.595374	0.599014	0.999979	7429.07	3854.38	0.946608	0.195168	0.999946	2792.83	2195.9	0.350921	0.743896	0.999993	6801.47	5725.78	0.248582	0.793243	0.999863
Zlat_10045387	15906	147	12415	215	447	331	66	172	278	9499	13833	18167	814.125	8.90345	507.02	13.3488	23.8624		3.41275		13.7649	372.987		894.902	13967.7	10173.3	0.457239	0.80393	0.979679	316.281	4215.82	-3.77839	0.0105074	0.218107	12191.9	10733.8	0.183724	0.918448	0.999946	276.347	3273.24	-3.60404	NA	1	11116.4	13559.6	-0.286623	0.887123	0.999863
Zlat_10027733	0	0	0	20713	2621	11667	0	141.5	283	0	0	0	0	0	0	1751.28	190.539		0		19.082	0		0	5544.79	0	15.03	3.24463e-11	9.09521e-08	47.079	0	23.153	NA	1	2.30111	0	3.7218	0.345645	1	42.7695	4215.37	-6.5892	0.0464349	0.999993	2.11425	5641.32	-11.3352	1.1863e-07	0.000601419
Zlat_10044849	1901	4789	1359	7086	5835	6460.5	6971	7113.5	7256	1555	1327	1099	146.826	437.701	83.7509	663.89	470.045		543.935		542.146	92.1378		81.6924	3347.65	2222.26	0.591436	0.460499	0.901826	2394.69	1461.89	0.715597	0.635078	0.999979	2436.3	2371.37	0.0390119	0.96131	0.999946	2176.98	2301.31	-0.0767008	0.959133	0.999993	2235.27	3386.56	-0.599588	0.495203	0.999863
Zlat_10034575	141	14353	425	316	473	394.5	112	282.5	453	128	1229	2330	20.8418	2510.56	50.125	56.6601	72.9214		16.725		64.7757	14.5148		331.463	211.236	3335.69	-3.97944	NA	1	323.37	3007.94	-3.24512	NA	1	1282.59	3601.4	-1.48981	NA	1	284.066	139.521	0.98225	0.424855	0.999993	1165.3	213.242	2.44846	NA	1
Zlat_10031937	2908	4252	1731	3676	5362	4519	6613	7639.5	8666	4067	2523.5	980	46.0406	79.6619	21.8671	70.5984	88.5422		105.773		132.728	49.3976		14.9326	2519.12	2615.58	-0.0537248	0.936662	0.993034	2568.26	1563.92	0.71905	0.629344	0.999979	2578.55	2782.26	-0.109505	0.87209	0.999946	2334.59	1622.21	0.528524	0.718937	0.999993	2371.69	2539.22	-0.0987409	0.885695	0.999863
Zlat_10025676	1076	5603	2008	4427	3925	4176	7611	7626	7641	2927	4959	6991	135.659	835.926	201.998	677.047	516.122		969.411		931.93	283.103		848.277	3949.98	2283.82	0.789929	0.293171	0.810248	2677.26	1577.56	0.767042	0.546306	0.999979	5558.38	2444.13	1.18512	0.190285	0.999946	2429.16	1893.09	0.364439	0.748055	0.999993	5072.69	3921.85	0.371297	0.66852	0.999863
Zlat_10005076	2716	7020	2833	2448	3381	2914.5	3925	4124.5	4324	5734	4608.5	3483	207.901	635.88	173.03	227.306	269.929		303.526		320.191	336.721		256.592	2791.16	3496.03	-0.325477	0.633518	0.951689	1388	2239.8	-0.683787	0.638922	0.999979	4286.38	3729.94	0.200461	0.758135	0.999946	1261.79	1314.99	-0.0524512	0.969258	0.999993	3929.8	2769.58	0.505222	0.461214	0.999863
Zlat_10008980	2106	5458	1272	6924	8027	7475.5	8384	9284	10184	1571	1085.5	600	160.491	492.195	77.3442	640.063	638.003		645.467		750.772	91.8447		44.0054	3656.26	2421.44	0.594783	0.509441	0.920294	3331.53	1620.59	1.04284	0.396404	0.999979	2303.46	2584.7	-0.166069	0.855302	0.999946	3019.48	2585.07	0.226953	0.857113	0.999993	2116.12	3705.91	-0.808519	0.427806	0.999863
Zlat_10040356	2587	1268	4568	7918	6665	7291.5	5071	4305	3539	2970	4523.5	6077	176.024	102.095	247.998	653.526	472.989		348.576		232.944	155.03		397.948	4999.08	2733.85	0.87081	0.269421	0.792832	2398.23	1268.06	0.917923	0.378058	0.999979	7667.56	2897.71	1.40389	0.13398	0.999809	2139.61	2875.08	-0.427393	0.674969	0.999993	7015.94	5006.61	0.486763	0.532504	0.999863
Zlat_10012888	3969	3483	3718	4272	4252	4262	5565	6027	6489	4877	3515.5	2154	162.034	168.264	121.111	211.558	181.049		229.52		256.272	152.744		84.6318	3209.34	3490.17	-0.121143	0.841003	0.982226	2027.56	1835.45	0.148198	0.91824	0.999979	3730.77	3703.47	0.0107107	0.985863	0.999946	1843.16	1738.48	0.0889507	0.949518	0.999993	3425.23	3204.7	0.096301	0.84808	0.999863
Zlat_10009498	3891	2999	1350	2388	4171	3279.5	4839	5284	5729	3918	2848	1778	153.021	139.565	42.3614	113.919	171.082		192.253		217.954	118.206		67.2949	1920.1	2604.3	-0.439268	0.563099	0.937157	1777.45	1418.85	0.330173	0.821705	0.999979	2697.32	2760.43	-0.03329	0.964412	0.999946	1615.78	1192.16	0.44368	0.756729	0.999993	2475.93	1931.56	0.357623	0.552631	0.999863
Zlat_10037530	1136	321	497	9766	12379	11072.5	2594	3299.5	4005	3113	2889	2665	67.6334	22.6151	23.6095	705.297	768.679		156.021		230.665	142.183		152.701	5850.59	671.327	3.12413	0.000613409	0.032443	1108.18	314.275	1.82654	0.202263	0.881322	4652.33	709.121	2.71433	0.00297146	0.176973	1007.3	3917.77	-1.9515	0.173361	0.999993	4265.47	5910.5	-0.470749	0.550741	0.999863
Zlat_10015864	4076	4229	8718	1930	2876	2403	4977	4745	4513	6859	5376	3893	120.498	147.943	205.642	69.2114	88.6773		148.643		129.065	155.558		110.763	3899.43	5277.67	-0.437055	0.642236	0.953444	2225.74	2649.38	-0.250094	0.806625	0.999979	4448.77	5605.63	-0.333529	0.685659	0.999946	1996.42	1448.15	0.464857	0.631215	0.999993	4078.9	3834.03	0.0896431	0.926379	0.999863
Zlat_10026581	694	14222	2443	441	1177	809	355	455.5	556	6603	7098.5	7594	39.9317	968.345	112.158	30.7801	70.6337		20.6356		30.9479	291.464		420.525	1888.38	4161.53	-1.14067	0.351968	0.85137	152.973	3331.12	-4.39185	0.00283382	0.101365	5872.6	4475.84	0.391725	0.766987	0.999946	139.047	614.725	-2.07616	0.0941993	0.999993	5365.31	1848.96	1.53737	0.261307	0.999863
Zlat_10001033	557	8730	459	5793	8043	6918	9092	9379	9666	894	536.5	179	17.9186	332.333	11.7817	226.06	269.863		295.486		300.81	22.0633		5.54196	3235.3	2276.38	0.507258	0.683881	0.961312	3156.95	1931.99	0.710673	NA	1	2326.51	2451.2	-0.0753088	0.955881	0.999946	2869.92	2344.82	0.293868	0.852212	0.999993	2138.35	3284.77	-0.619367	0.638685	0.999863
Zlat_10017406	6017	717	25921	637	443	540	1039	766	493	12722	8085.5	3449	272.217	38.3854	935.698	34.9581	20.9034		47.4877		21.5764	441.547		150.173	12920.5	10709.6	0.270673	0.873115	0.986549	418.277	4464.51	-3.42013	0.00632958	0.163909	5388.08	11355.1	-1.0755	0.426134	0.999946	373.444	3087.38	-3.05003	NA	1	4956.28	12548.3	-1.34011	0.417601	0.999863
Zlat_10003985	5385	4978	6339	3658	3194	3426	3786	4645	5504	7633	5561.5	3490	112.602	123.176	105.762	92.785	69.6583		79.9782		111.336	122.445		70.2342	5003	5200.31	-0.0561445	0.948132	0.994317	1759.69	2708.6	-0.616078	0.570178	0.999979	4265.57	5519.89	-0.371939	0.658956	0.999946	1590.97	1957.17	-0.292316	0.778448	0.999993	3914.45	4927.6	-0.331856	0.735051	0.999863
Zlat_10027973	2798	3425	2980	3776	3875	3825.5	4310	4174	4038	3605	4398.5	5192	292.536	423.743	248.597	478.891	422.551		455.238		408.408	289.149		522.43	2946.87	2786.56	0.0804426	0.885503	0.988105	1406.02	1538.13	-0.122758	0.931174	0.999979	4709.22	2961.25	0.66915	0.363695	0.999946	1278.23	1574.3	-0.29367	0.830944	0.999993	4304.19	2940.65	0.5496	0.441545	0.999863
Zlat_10019945	1424	4070	981	7858	7612	7735	7864	8805.5	9747	1159	805	451	105.7	357.494	58.1006	707.535	589.303		589.707		699.892	65.9982		32.2182	3748.74	1758.74	1.0921	0.242405	0.77109	2961.22	1188.84	1.31946	0.389207	0.999979	2655.13	1878.26	0.499466	0.632053	0.999946	2691.84	2682.17	0.00778369	0.995987	0.999993	2439.26	3802.13	-0.640448	0.581284	0.999863
Zlat_10044244	6732	1385	11460	1857	1525	1691	3077	3680	4283	8370	7342	6314	133.91	32.6008	181.887	44.8077	31.6384		61.8337		82.4162	127.726		120.874	14724.1	6559.31	1.16649	0.417281	0.886034	2361.45	2853.9	-0.276153	0.804053	0.999979	5965.65	6943.29	-0.218977	0.844271	0.999946	2098.16	3772.84	-0.848701	0.480294	0.999993	5461.72	14322.9	-1.39086	0.333019	0.999863
Zlat_10039424	2007	3464	1098	6676	8184	7430	7869	8999	10129	1639	1079	519	156.423	319.478	68.2815	631.163	665.265		619.586		763.688	97.9979		38.9298	3668.73	1890.63	0.956753	0.264658	0.788401	3025.62	1174.99	1.36742	0.365891	0.998512	2070.37	2013.14	0.0406415	0.962796	0.999946	2750.35	2572.76	0.0988946	0.948437	0.999993	1902.55	3716.75	-0.966194	0.327372	0.999863
Zlat_10017284	1257	738	6915	7003	6650	6826.5	10960	9296	7632	3693	2348	1003	184.215	127.984	808.592	1244.93	1016.45		1622.67		1081.99	415.197		141.466	9753.49	2840.88	1.77949	0.110425	0.578953	3943.05	1246.01	1.66334	0.148956	0.79804	4695.86	3015.96	0.638848	0.574496	0.999946	3550.2	3844.21	-0.112778	0.908671	0.999993	4316.19	9609.23	-1.15446	0.251034	0.999863
Zlat_10014666	1714	6469	886	4789	5369	5079	7013	7633	8253	2739	1659.5	580	62.6633	279.866	25.8455	212.383	204.726		259.022		291.884	76.821		20.4076	2793.61	2367.8	0.238774	0.775375	0.976042	2567.7	1713.53	0.586656	0.706532	0.999979	2211.22	2533.64	-0.196289	0.828489	0.999946	2334.16	1829.06	0.355098	0.809577	0.999993	2033.83	2818.26	-0.470714	0.554603	0.999863
Zlat_10015737	51	402	22	20197	10533	15365	1259	4961	8663	2	5.5	9	2.248	20.9683	0.773742	1079.9	484.233		56.0636		369.395	0.0676302		0.381795	7134.19	114.998	5.95376	3.28211e-05	0.00494893	1655.64	93.1975	4.15599	0.0120258	0.235845	1122.39	123.561	3.18262	NA	1	1504.35	5357.29	-1.82855	0.28498	0.999993	1031.2	7256.12	-2.81481	0.165916	0.999863
Zlat_10037890	3211	339	763	12802	11501	12151.5	5522	4260	2998	3478	5491.5	7505	109.024	13.6205	20.6708	527.272	407.283		189.413		98.4719	90.5939		245.243	7474.09	1569.89	2.25147	0.0316067	0.325378	1548.97	689.602	1.17365	0.350864	0.993586	10962.6	1653.89	2.72881	0.0189615	0.474731	1403.71	4586.55	-1.70107	0.140746	0.999993	10036.2	7511.54	0.417971	0.622325	0.999863
Zlat_10003571	1006	3914	993	8602	6875	7738.5	8198	8884	9570	2024	1311.5	599	66.0895	304.275	52.0513	685.499	471.068		544.092		608.196	102.007		37.8725	4023.53	1565.08	1.36236	0.0990765	0.557512	2988.68	1090.58	1.4572	0.34406	0.990729	2618.52	1673.9	0.645578	0.481714	0.999946	2716.85	2762.19	-0.0211737	0.988811	0.999993	2406.51	4069.89	-0.758114	0.42854	0.999863
Zlat_10015923	1372	564	1880	280	524	402	977	599	221	1504	790	76	23.0411	11.2083	25.1916	5.70401	9.1782		16.5758		3.59036	19.3768		1.22836	199.683	1254.4	-2.64604	0.00476203	0.113942	203.21	580.451	-1.46546	0.271653	0.948989	502.39	1328.6	-1.40226	0.201459	0.999946	184.818	137.685	0.467126	0.738777	0.999993	464.179	202.129	1.19661	0.285299	0.999863
Zlat_10007503	2390	3285	1454	6568	6657	6612.5	7011	8044.5	9078	1455	1134.5	814	67.4015	109.627	32.7178	224.687	195.806		199.748		247.662	31.4789		22.0932	3242.53	2113.64	0.617811	0.477614	0.908355	2704.61	1246.59	1.12069	0.451872	0.999979	2569.47	2247.54	0.193284	0.824028	0.999946	2458.53	2298.3	0.100128	0.947886	0.999993	2359.06	3286.83	-0.478664	0.639108	0.999863
Zlat_10038022	2887	561	2034	9333	11776	10554.5	7850	6448.5	5047	7568	6399.5	5231	129.926	29.8761	73.0381	509.5	552.745		356.903		219.725	261.286		226.567	6120.06	1894.2	1.69221	0.0623967	0.456164	2316.31	846.008	1.45784	0.222283	0.906963	8313.65	2001.05	2.05488	0.0246368	0.540409	2100.03	3859.37	-0.873189	0.457719	0.999993	7623.67	6161.06	0.307122	0.617516	0.999863
Zlat_10007651	4034	2633	3559	3292	5164	4228	4940	5815.5	6691	3928	2940	1952	63.0528	48.7001	44.3859	62.4168	84.1843		78.0055		101.171	47.1005		29.3637	3108.52	3278.93	-0.0770429	0.908287	0.990381	2014.41	1652	0.29213	0.808908	0.999979	2910.81	3475.26	-0.255637	0.701879	0.999946	1828.54	1686.59	0.12254	0.917499	0.999993	2671.1	3104.79	-0.216918	0.68083	0.999863
Zlat_10020204	5601	3806	6950	2220	2471	2345.5	2576	2263	1950	4288	7771.5	11255	914.642	735.471	905.563	439.756	420.858		424.973		308.047	537.188		1768.86	4443.55	5221.12	-0.233007	0.811903	0.980008	1081.76	2583.18	-1.25377	0.21749	0.900582	7975.15	5536.29	0.526523	0.59262	0.999946	969.758	1566.82	-0.689535	0.482999	0.999993	7271.42	4361.26	0.737689	0.514733	0.999863
Zlat_10007600	13607	1331	28911	1360	4232	2796	2111	2212	2313	758	1168	1578	772.557	89.4246	1309.72	93.6656	250.605		121.084		127.04	33.0159		86.2258	4746.86	14754.8	-1.63635	0.19156	0.714634	883.769	6209.19	-2.80488	0.020318	0.312278	1337.19	15619.1	-3.54629	0.00249758	0.160235	797.402	1713.52	-1.09329	0.295613	0.999993	1221.05	4663.26	-1.93326	0.0670041	0.999863
Zlat_10043928	16	930	0	9955	9150	9552.5	4358	6220	8082	666	333	0	0.543255	37.3661	0	410.013	324.027		149.486		265.46	17.3478		0	4537.27	210.102	4.43196	0.0139203	0.210272	2086.94	192.467	3.4413	0.0857503	0.63582	1006.36	226.906	2.14863	0.357154	0.999946	1896.84	3296.78	-0.793814	0.609932	0.999993	925.981	4606.31	-2.31447	0.203697	0.999863
Zlat_10027534	4044	110	9249	7204	4198	5701	1967	7650	13333	9699	6748	3797	206.37	6.64262	376.599	445.946	223.437		101.407		658.204	379.707		186.483	12397.2	4530.32	1.45227	0.301038	0.81695	2553.14	1871.68	0.450648	0.786928	0.999979	5058.21	4795.17	0.0770441	0.953885	0.999946	2319.85	4213.65	-0.857737	0.562795	0.999993	4645.12	12152.4	-1.38737	0.208471	0.999863
Zlat_10035678	1450	14882	1375	1332	3090	2211	1589	2012	2435	2882	3707	4532	38.9083	472.548	29.4391	43.3562	86.4787		43.0753		63.2077	59.3272		117.038	2006.57	4263.52	-1.08773	0.275047	0.797956	675.787	3451.17	-2.34056	0.129382	0.758426	3565.19	4583.1	-0.362547	0.741795	0.999946	614.267	960.65	-0.629807	0.63291	0.999993	3255.41	1992.74	0.708247	0.440967	0.999863
Zlat_10019083	780	254	1304	5515	5193	5354	2873	2175.5	1478	6354	7332	8310	94.8529	36.5511	126.527	813.532	658.644		352.957		173.871	592.773		972.566	5728.83	772.959	2.88985	0.00196096	0.0679919	924.446	346.693	1.42138	0.194772	0.870191	9747.28	818.634	3.57394	0.000101045	0.0190181	832.403	2575.74	-1.6215	0.103958	0.999993	8920.73	5672.79	0.65332	0.393475	0.999863
novel.1509	4140	4775	5214	1749	1957	1853	2541	2554.5	2568	5120	6776.5	8433	108.542	148.143	109.073	55.6237	53.5137		67.3026		65.1312	102.98		212.785	3377.99	4313.55	-0.353244	0.70313	0.965357	1069.12	2319.78	-1.11074	0.286053	0.958739	6273.47	4582.83	0.452926	0.636751	0.999946	962.918	1207.38	-0.3189	0.749756	0.999993	5725.82	3316.91	0.787903	0.487188	0.999863
Zlat_10002268	1914	9823	3232	5455	4948	5201.5	3831	4221.5	4612	4674	3440.5	2207	91.1621	553.64	122.827	315.167	245.798		184.338		212.5	170.784		101.167	3411.9	3923.46	-0.201595	0.76748	0.97441	1539.34	2733.06	-0.821791	0.503108	0.999979	3386.64	4199.31	-0.310407	0.659822	0.999946	1394.18	2011.41	-0.52143	0.642081	0.999993	3108.33	3421.58	-0.138687	0.786021	0.999863
Zlat_10006654	2334	10612	301	2898	4948	3923	4612	4354.5	4097	6226	3240.5	255	120.906	650.512	12.4412	182.104	267.334		241.361		205.31	247.424		12.713	1903.16	3332.97	-0.808095	0.488772	0.9122	1467.28	2584.78	-0.811817	0.615335	0.999979	2582.41	3572.79	-0.468273	0.705223	0.999946	1333.96	1336.85	0.00246818	0.998681	0.999993	2383.75	1928.62	0.305398	0.782341	0.999863
Zlat_10028219	6141	1215	6418	2048	5000	3524	3602	4118.5	4635	6399	5226.5	4054	214.017	50.1068	178.467	86.5791	181.743		126.819		156.263	171.083		135.974	3175.77	4695.75	-0.564419	0.558281	0.935369	1882.39	2073.46	-0.137696	0.898812	0.999979	4445.45	4964.97	-0.159469	0.87174	0.999946	1689.7	1524.35	0.150921	0.878627	0.999993	4074	3154.28	0.369327	0.648877	0.999863
Zlat_10037770	3169	3354	1669	5238	7509	6373.5	6633	7072	7511	1437	1178.5	920	229.271	287.145	96.3455	459.69	566.612		484.804		525.68	79.757		64.0585	3176.26	2501.06	0.345248	0.678612	0.960591	2379.53	1415.04	0.753596	0.609615	0.999979	2197.55	2655.7	-0.273015	0.734924	0.999946	2163.13	2202.87	-0.0228574	0.987893	0.999993	2016.69	3215.88	-0.673444	0.46231	0.999863
Zlat_10023652	1364	6162	1273	8280	6140	7210	7331	7195.5	7060	1315	996	677	194.898	1041.9	145.134	1435.15	915.037		1058.25		975.878	144.147		93.0989	3515.97	2286.26	0.621141	0.524266	0.925317	2423.42	1643.81	0.563407	0.714673	0.999979	3191.8	2447.51	0.38308	0.714066	0.999946	2203.15	2526.09	-0.194138	0.899694	0.999993	2931.36	3566.47	-0.283052	0.805502	0.999863
Zlat_10001293	1022	6096	989	3828	2147	2987.5	2616	2920.5	3225	2312	5664	9016	96.8161	683.364	74.7551	439.887	212.132		250.36		295.545	168.023		822.001	2176.69	2048.35	0.0873938	0.915584	0.990821	982.172	1538.13	-0.638491	0.672207	0.999979	5921.5	2196.09	1.43082	NA	1	892.826	1220.23	-0.440784	0.747277	0.999993	5393.44	2176.8	1.30891	NA	1
Zlat_10028345	6011	140	1888	11128	19347	15237.5	9515	7214	4913	1527	1104.5	682	144.15	3.9729	36.1259	323.712	483.904		230.52		113.976	28.0927		15.7404	8215.28	2975.88	1.46511	0.239304	0.769077	2438.32	1249.18	0.967934	0.548657	0.999979	4492.98	3133.49	0.520002	0.712807	0.999946	2217.16	5378.17	-1.27496	0.389437	0.999993	4127.28	8289.52	-1.00609	0.360153	0.999863
Zlat_10042537	2129	7036	1831	4577	5401	4989	6056	6875.5	7695	2542	2017	1492	55.8178	218.29	38.3031	145.563	147.689		160.403		195.165	51.1279		37.6468	3256.73	2953.2	0.141106	0.828966	0.981199	2311.84	2018.52	0.199413	0.895455	0.999979	2469.87	3156	-0.353738	0.609399	0.999946	2101.51	1911.22	0.140824	0.921575	0.999993	2265.84	3265.54	-0.527382	0.312352	0.999863
Zlat_10011756	5283	2466	6509	3826	3000	3413	7375	6885.5	6396	4119	3769	3419	286.661	158.34	281.806	251.829	169.78		404.278		335.732	171.461		178.546	3521.39	4663.64	-0.40561	0.628275	0.951323	2429.94	2201.08	0.147675	0.900039	0.999979	3519.24	4940.07	-0.489344	0.559211	0.999946	2204.43	1618.88	0.450631	0.688795	0.999993	3222.08	3489.99	-0.115004	0.882062	0.999863
Zlat_10023070	2014	1607	2408	4604	6528	5566	13832	13575	13318	2649	1791.5	934	82.4177	77.8194	78.6259	228.544	278.624		571.842		527.226	83.1627		36.7849	3160.31	1900.85	0.73388	0.282069	0.80302	4572.01	965.8	2.24492	0.133841	0.767439	2402.47	2016.6	0.252873	0.726078	0.999946	4156.46	2012.9	1.04786	0.48472	0.999993	2207.33	3183.47	-0.528434	0.446546	0.999863
Zlat_10029460	492	4158	106	7644	8021	7832.5	3896	5233.5	6571	7118	3753.5	389	9.1004	91.0103	1.56441	171.51	154.739		72.8021		117.577	101.004		6.9248	4684.68	1137.13	2.04236	0.0647505	0.463021	1756.87	942.534	0.902478	0.58608	0.999979	2798.07	1222.59	1.19439	0.340608	0.999946	1596.88	2912.56	-0.861921	0.547099	0.999993	2582.92	4711.89	-0.867229	0.34897	0.999863
Zlat_10043388	5718	791	2028	2838	5755	4296.5	12162	12577.5	12993	2206	2253.5	2301	186.395	30.5124	52.7479	112.221	195.664		400.52		409.728	55.1671		72.1885	3398.65	3048.44	0.156884	0.874866	0.987007	4233.44	1352.49	1.64811	0.287072	0.959635	3416.29	3214.64	0.0878586	0.931588	0.999946	3848.52	1757.65	1.1327	0.436173	0.999993	3130.07	3387	-0.11364	0.871787	0.999863
Zlat_10004819	4047	1463	3841	2015	4863	3439	10688	10357.5	10027	4718	3053	1388	166.407	71.1859	126.018	100.505	208.555		443.982		398.848	148.827		54.9276	3748.28	3116.78	0.265935	0.770661	0.97489	3648.16	1451.59	1.33281	0.26078	0.941231	2939.04	3298.23	-0.166181	0.836806	0.999946	3309.74	1636.56	1.01948	0.368964	0.999993	2701.88	3708.05	-0.456229	0.556786	0.999863
Zlat_10039330	1186	351	684	23232	5675	14453.5	540	2303	4066	37	332.5	628	103.227	36.1515	47.5021	2452.84	515.171		47.4824		342.352	2.47056		52.6054	6885.2	756.605	3.18618	0.0133438	0.204906	768.403	352.624	1.13535	0.437373	0.999979	369.992	799.625	-1.11311	0.397067	0.999946	698.181	5172.45	-2.88036	0.0797939	0.999993	336.41	7000.82	-4.38034	0.00458549	0.735913
Zlat_10026312	162	128	172	9048	8165	8606.5	26398	22195.5	17993	733	605	477	27.7773	25.9714	23.5316	1881.92	1460.19		4572.73		2984.53	96.4194		78.7146	4111.68	145.758	4.81928	6.46316e-07	0.000274999	7490.52	74.6334	6.65025	1.4677e-05	0.00365375	3632.52	154.615	4.55489	NA	1	6810.5	2977.47	1.19461	0.459995	0.999993	3336.28	4173.29	-0.323027	0.805211	0.999863
novel.3064	1502	5827	1199	6086	6543	6314.5	6976	7267	7558	1778	1357	936	73.3733	336.84	46.7343	360.639	333.366		344.274		357.167	66.6324		44.0054	3169.31	2243.31	0.4988	0.570977	0.939788	2445.78	1588.32	0.626193	0.683576	0.999979	2729.39	2399.85	0.185655	0.835858	0.999946	2223.39	2207.33	0.0137648	0.99272	0.999993	2505.94	3209.19	-0.357056	0.705784	0.999863
Zlat_10019733	1897	4210	10086	1661	3641	2651	2537	2765	2993	3970	3441	2912	36.141	94.913	153.32	38.3862	72.3486		48.8296		55.1615	58.0241		53.3932	6131.06	4855.32	0.336328	0.763548	0.974358	1875.7	2467.47	-0.400036	0.715877	0.999979	3067.34	5167.49	-0.752595	0.40037	0.999946	1664.36	2006.09	-0.273922	0.791046	0.999993	2809.49	6003.89	-1.09543	0.309536	0.999863
Zlat_10040575	419	1619	50	4615	9199	6907	4705	4835.5	4966	2086	1328.5	571	25.3865	116.077	2.41717	339.182	581.308		287.99		291.067	96.9591		33.2956	3149.15	534.353	2.55908	0.0461809	0.395269	1627.69	405.097	2.01122	0.212471	0.895003	2845.46	572.253	2.31375	0.051163	0.74486	1479.7	2296.85	-0.629773	0.688417	0.999993	2615.31	3199.26	-0.290922	0.81018	0.999863
Zlat_10023433	4021	3170	413	3575	7266	5420.5	1677	1961.5	2246	7685	4149	613	436.367	407.088	35.7615	470.616	822.413		183.857		235.79	639.805		64.0237	2726.86	2396.05	0.186926	0.857185	0.984625	659.337	1354.17	-1.02491	0.485381	0.999979	2891.85	2539.14	0.187794	0.865054	0.999946	599.342	1859.98	-1.62022	0.253678	0.999993	2668.94	2758.53	-0.0478205	0.961931	0.999863
Zlat_10032093	5693	705	5617	3272	4923	4097.5	2687	1949.5	1212	5067	6768.5	8470	94.7718	13.8879	74.6089	66.073	85.476		45.1893		19.5181	64.7104		135.701	5334.45	4155.51	0.360165	0.739454	0.971456	659.392	1793.29	-1.42941	0.318783	0.977614	6775.48	4391.01	0.625745	0.5704	0.999946	599.607	2167.91	-1.83838	0.161675	0.999993	6186.75	5261.97	0.233718	0.807688	0.999863
Zlat_10026870	8437	7331	3432	2051	2630	2340.5	4055	3266.5	2478	5315	8488.5	11662	773.609	795.44	251.09	228.125	251.516		375.625		219.802	373.871		1029.13	2866.63	5988.24	-1.0633	0.210839	0.740962	1252.36	3310.66	-1.39477	0.217663	0.900582	8353.24	6351.5	0.395169	0.692279	0.999946	1132.24	1201.01	-0.076069	0.9413	0.999993	7618.52	2830.85	1.42854	0.166072	0.999863
Zlat_10009352	5391	3708	6318	2731	2977	2854	3728	3151.5	2575	4025	3128.5	2232	393.348	320.153	367.82	241.714	226.549		274.798		181.753	225.299		156.734	2855.72	4917.63	-0.784563	0.298702	0.814686	1063.48	2447.59	-1.19329	0.392355	0.999979	2894.87	5214.39	-0.849041	0.229356	0.999946	966.933	1323.08	-0.44288	0.741371	0.999993	2655.05	2831.43	-0.0923373	0.893364	0.999863
Zlat_10033144	2795	35	137	1448	3371	2409.5	3044	1933.5	823	3257	1643	29	143.917	2.1326	5.62859	90.4425	181.037		158.345		40.9947	128.657		1.43711	1170.87	1142.69	0.0356892	0.980805	0.997439	655.499	479.242	0.462288	0.78192	0.999979	2019.95	1200.72	0.750649	0.650628	0.999946	596.147	814.241	-0.437026	0.766121	0.999993	1862.3	1185.97	0.650718	0.623845	0.999863
Zlat_10002651	3581	2640	4095	1616	2578	2097	935	1445.5	1956	3632	5308	6984	53.861	46.9878	49.1442	29.4839	40.4417		14.2073		28.4601	41.9084		101.097	3691.57	3273.14	0.173132	0.856079	0.984625	484.684	1648.84	-1.74487	0.193337	0.869274	4958.73	3471.39	0.514357	0.618123	0.999946	440.517	1328.33	-1.5705	0.225937	0.999993	4523.19	3625.83	0.319218	0.784832	0.999863
Zlat_10014048	9632	1927	6644	4532	4934	4733	7589	6965.5	6342	9813	7871.5	5930	813.571	192.607	447.772	464.346	434.665		647.58		518.206	635.867		482.054	7092.34	6286.84	0.173779	0.86729	0.985706	2347.93	2815.55	-0.258289	0.861813	0.999979	6609.77	6641.47	-0.00690585	0.994359	0.999946	2134.62	2733.73	-0.352883	0.80105	0.999993	6058.64	6982.05	-0.204492	0.826787	0.999863
Zlat_10024245	1600	1580	2805	855	1906	1380.5	1331	1378	1425	1598	9316	17034	53.3743	62.3706	74.6609	34.598	66.315		44.8559		45.9858	40.8954		546.878	3034.18	1858.86	0.70639	0.496508	0.915317	463.813	944.127	-1.0027	0.450915	0.999979	9755.46	1973.91	2.3051	NA	1	421.641	1008.15	-1.2351	0.343747	0.999993	8868.51	2972.66	1.57714	NA	1
Zlat_10014022	293	9315	540	4213	4577	4395	5237	5756	6275	8934	4976.5	1019	4.30499	161.956	6.33062	75.0877	70.1394		77.735		89.1897	100.701		14.4092	2552.43	2327.13	0.133291	NA	1	1936.08	2018.93	-0.0568617	0.97297	0.999979	4182.18	2508.77	0.737196	0.543407	0.999946	1759.98	1615.17	0.128444	0.928962	0.999993	3854.66	2569.85	0.584765	0.458423	0.999863
Zlat_10004881	1416	4391	5300	5087	4216	4651.5	5190	4870	4550	2680	1803.5	927	30.4635	111.787	90.9789	132.755	94.6006		112.801		94.6946	44.232		19.1937	2481.17	3192.66	-0.363314	0.647059	0.95487	1860.09	1809.56	0.0449868	0.96827	0.999979	2049.47	3403.54	-0.731673	0.310117	0.999946	1681.62	1672.83	0.0123975	0.991507	0.999993	1883.1	2507.06	-0.413264	0.573332	0.999863
Zlat_10028476	3402	3193	4814	1908	2973	2440.5	1853	2305	2757	3186	4575	5964	55.1867	61.2929	62.3095	37.5449	50.3004		30.3672		43.2647	39.6489		93.1107	3091.91	3551.96	-0.200642	0.808594	0.980008	774.33	1825.27	-1.224	0.371826	0.999979	4539.4	3770.8	0.267498	0.76833	0.999946	703.846	1270.79	-0.838877	0.523706	0.999993	4142.88	3051.21	0.441479	0.655945	0.999863
Zlat_10005798	705	6836	1383	6533	3527	5030	5226	5594.5	5963	5258	3197.5	1137	11.8979	136.519	18.6231	133.742	62.0817		89.1006		97.3516	68.075		18.4673	3429.55	2211.42	0.632874	0.463335	0.903367	1882.31	1688.43	0.161079	0.917806	0.999979	2993.99	2373.91	0.334729	0.707624	0.999946	1711.12	2002.55	-0.222068	0.876051	0.999993	2754.89	3436.85	-0.318978	0.635537	0.999863
Zlat_10025770	4948	7889	10527	3779	2415	3097	2137	2180	2223	1008	1863.5	2719	52.8603	99.7316	89.7331	48.9722	26.9088		23.064		22.974	8.26126		27.9558	2841.11	6992.94	-1.2999	0.0639064	0.459994	733.878	3771.45	-2.34774	0.0871165	0.641043	1867.74	7438.81	-1.99417	0.0463075	0.713827	667.158	1394.65	-1.04968	0.426917	0.999993	1702.45	2823.59	-0.73009	0.472233	0.999863
Zlat_10020038	4470	6949	5607	2265	1905	2085	3088	2869.5	2651	5467	5767	6067	144.069	265.031	144.192	88.5533	64.0376		100.547		82.6552	135.176		188.191	2780.83	5043.34	-0.859554	0.282264	0.80309	967.095	2867.91	-1.55812	0.265001	0.944266	5286.43	5365.42	-0.0215295	0.97875	0.999946	879.23	1131.53	-0.353354	0.790875	0.999993	4833.24	2742.84	0.817684	0.388657	0.999863
Zlat_10045930	4831	3690	6106	3131	2774	2952.5	2253	1963.5	1674	3407	5080	6753	404.072	365.223	407.499	317.671	241.994		190.376		135.448	218.614		543.601	3672.28	4627.87	-0.334092	0.686479	0.96195	662.311	2325.55	-1.79645	0.185359	0.857089	5400.4	4909.15	0.137487	0.874562	0.999946	602.166	1539.85	-1.3385	0.303788	0.999993	4929.87	3626.26	0.44328	0.635094	0.999863
Zlat_10040935	1918	3369	1704	3169	5065	4117	5917	6334	6751	1435	2967.5	4500	116.62	242.403	82.6692	233.734	321.205		363.461		397.092	66.9366		263.33	2566.84	2026.81	0.341029	0.544667	0.931511	2131.12	1219.21	0.8099	0.581814	0.999979	3989.77	2157.93	0.886493	0.294311	0.999946	1937.31	1536.17	0.338912	0.812863	0.999993	3642.78	2576.82	0.499168	0.551022	0.999863
Zlat_10031915	4648	7225	5747	2760	2486	2623	3566	3733	3900	2782	7069	11356	237.901	437.602	234.704	171.361	132.711		184.392		193.104	109.238		559.394	5091.76	5217.66	-0.0356078	0.969682	0.996253	1823.65	2971.23	-0.703552	0.496014	0.999979	7248.75	5550.9	0.384905	NA	1	1633.38	1786.34	-0.128091	0.896026	0.999993	6600.39	4996.49	0.401754	NA	1
Zlat_10023159	3634	1940	3460	3702	5108	4405	9761	9065	8369	5048	2935.5	823	81.1332	51.2538	61.6365	100.259	118.944		220.16		180.753	86.4607		17.6838	2914.08	2939.47	-0.0123579	0.985869	0.998305	3055.16	1432.73	1.0954	0.457183	0.999979	2835.44	3113.72	-0.134824	0.867066	0.999946	2777.59	1688.87	0.720646	0.618472	0.999993	2610.6	2920.22	-0.161545	0.812376	0.999863
Zlat_10019126	15666	511	6159	1509	1394	1451.5	3299	3520	3741	8841	7784	6727	617.51	23.8351	193.706	72.152	57.3093		131.371		142.65	267.345		255.193	14443.9	8179.73	0.820273	0.602124	0.946689	1443.16	3445.05	-1.25138	0.318691	0.977503	6226.11	8617.68	-0.468991	0.721703	0.999946	1300.77	3649.91	-1.48439	NA	1	5699.6	14045.8	-1.30117	0.380205	0.999863
Zlat_10002256	3083	3707	3123	2434	3818	3126	6967	6752	6537	5770	3759.5	1749	63.6132	90.5123	51.4155	60.9211	82.165		145.228		130.482	91.3346		34.7317	2926.49	3004.94	-0.038668	0.953618	0.995147	2274.4	1660.46	0.457925	0.753243	0.999979	3463.1	3193.05	0.117263	0.844382	0.999946	2067.7	1390.81	0.576225	0.680584	0.999993	3183.42	2905.06	0.132562	0.842108	0.999863
Zlat_10008153	4783	4369	2974	1847	3712	2779.5	2353	2856	3359	3877	6956.5	10036	155.325	167.894	77.0602	72.7581	125.726		77.1957		105.523	96.5878		313.663	3636.27	3766.88	-0.0513361	0.952248	0.994891	959.658	2052.82	-1.08684	0.438075	0.999979	6981.91	3997.03	0.804611	0.416554	0.999946	872.317	1466.44	-0.73878	0.58057	0.999993	6365.02	3586.04	0.82795	0.444321	0.999863
Zlat_10006127	3694	3027	3903	3504	4756	4130	7073	5744	4415	3460	4470.5	5481	261.732	253.795	220.651	301.16	351.462		506.283		302.613	188.071		373.75	4222.25	3341.35	0.337268	0.647345	0.95487	1939.45	1721.48	0.176792	0.902466	0.999979	5216.68	3544.85	0.557339	0.46442	0.999946	1763.43	1925.31	-0.121795	0.930121	0.999993	4768.5	4183.78	0.188911	0.810745	0.999863
Zlat_10006040	16313	267	14377	55	2460	1257.5	173	177.5	182	626	784	942	553.882	10.7277	389.493	2.26527	87.1155		5.93417		5.97795	16.3059		30.782	828.961	10979.4	-3.72735	0.0111737	0.185728	59.7499	4559.29	-6.13311	1.92373e-05	0.0043445	735.376	11589	-3.97854	0.00330512	0.187347	54.3175	459.425	-2.95847	0.0332993	0.999993	671.5	829.36	-0.305115	0.808873	0.999863
Zlat_10030254	11226	3873	6153	2329	3565	2947	6820	7545	8270	3113	2969	2825	348.707	142.362	152.5	87.7563	115.497		214.018		248.507	74.1824		84.4533	3942.78	7180.61	-0.86521	0.362664	0.857239	2537.65	3408.74	-0.422236	0.77462	0.999979	3186.13	7591.18	-1.25258	0.131287	0.99892	2306.82	1582.97	0.546954	0.697062	0.999993	2917.41	3887.46	-0.413811	0.618349	0.999863
Zlat_10046981	1589	3510	1075	7890	6287	7088.5	6453	6585.5	6718	838	652.5	467	363.277	949.58	196.097	2188.08	1499.11		1490.41		1485.77	146.975		102.753	3383.79	1730.18	0.968016	0.324948	0.834198	2216.94	1113.46	0.997471	0.505133	0.999979	2273.71	1844.87	0.301657	0.767897	0.999946	2015.39	2461.32	-0.28494	0.854604	0.999993	2088.08	3435.25	-0.71834	0.552162	0.999863
Zlat_10035168	1170	5261	1449	3174	2993	3083.5	4320	4275.5	4231	5060	3174	1288	33.1046	176.15	32.7129	108.939	88.3254		123.486		115.809	109.834		35.0736	2733.57	2068.69	0.401502	0.583263	0.942123	1439.83	1451	-0.00510939	0.997274	0.999979	2816.16	2213.66	0.34723	0.641535	0.999946	1308.95	1353.84	-0.0418424	0.975603	0.999993	2590.23	2718.1	-0.0689514	0.915901	0.999863
Zlat_10034489	1890	23674	2259	2095	1675	1885	230	269.5	309	4986	7588	10190	183.09	2713.84	174.609	246.183	169.236		22.5092		28.9572	370.544		950.032	3733.07	6642.28	-0.831693	0.473363	0.907001	219.983	5431.55	-4.66366	NA	1	6889.87	7143.94	-0.0523477	0.968143	0.999946	194.397	1303.12	-2.80133	0.00742267	0.830841	6281.79	3662.58	0.77849	0.551469	0.999863
Zlat_10006090	3433	4441	3172	5556	3941	4748.5	5497	5633	5769	4313	3344	2375	88.9182	136.116	65.5539	174.563	106.463		143.838		144.549	85.7002		59.2029	3751.29	3318.04	0.176844	0.765368	0.97441	2184.85	1873.53	0.226321	0.834981	0.999979	3544.84	3526.98	0.0072962	0.9894	0.999946	1973.77	1994.64	-0.010397	0.992082	0.999993	3252	3742.05	-0.202287	0.715008	0.999863
Zlat_10004292	3052	6427	4695	2186	2314	2250	1968	2104.5	2241	5252	5617	5982	90.5382	225.614	111.13	78.663	71.5958		58.9797		64.3111	119.525		170.787	3521.4	4086.49	-0.215275	0.802643	0.979673	1146.03	2413.27	-1.07654	0.306896	0.972462	5111.3	4353.45	0.231381	0.781208	0.999946	1022.94	1334.57	-0.385615	0.688647	0.999993	4672.39	3464.56	0.431769	0.66871	0.999863
Zlat_10031024	1539	1135	1172	6349	8678	7513.5	7492	8874.5	10257	2200	1646.5	1093	61.3685	53.5566	37.2891	307.104	360.913		301.81		395.662	67.3		41.9458	4133.85	1220.75	1.76023	0.0131613	0.203671	2982.69	632.954	2.23944	0.128933	0.758234	2648.23	1294.27	1.0332	0.175578	0.999946	2711.26	2689.88	0.0142296	0.992341	0.999993	2431.32	4169.23	-0.778159	0.305599	0.999863
Zlat_10010653	3809	2878	3786	3016	2815	2915.5	3356	3199.5	3043	5582	4292	3002	157.376	140.711	124.812	151.158	121.306		140.081		121.626	176.93		119.371	4547.61	3316.59	0.455067	0.612791	0.947681	1177.5	1694.68	-0.515463	0.642444	0.999979	3835.79	3517.37	0.125025	0.858146	0.999946	1066.2	1729.83	-0.687804	0.518705	0.999993	3518.26	4474.69	-0.346598	0.69664	0.999863
Zlat_10030735	4886	1016	5689	3561	2840	3200.5	2663	2548	2433	5056	5272.5	5489	90.9639	22.3831	84.5083	80.4193	55.1455		50.086		43.8182	72.2118		98.3492	5101.99	3931.27	0.375859	0.724909	0.969635	1166.98	1734.85	-0.569164	0.599121	0.999979	4852.37	4157.92	0.222784	0.827533	0.999946	1047.62	1929.57	-0.877242	0.367993	0.999993	4436.92	5019.03	-0.177674	0.857993	0.999863
Zlat_10001031	1844	9578	2564	2879	3067	2973	3442	3337	3232	2406	2584	2762	74.2209	456.196	82.3439	140.566	128.753		139.961		125.844	74.2928		106.992	2042.9	3631.03	-0.829907	0.235749	0.767526	1303.22	2585.59	-0.982341	0.412672	0.999979	3164.49	3887.9	-0.297221	0.703179	0.999946	1177.05	1165.64	0.0216061	0.98374	0.999993	2896.47	2045.33	0.501768	0.40368	0.999863
Zlat_10013554	3252	4092	4336	2841	2803	2822	2822	3191	3560	4798	5045.5	5293	143.712	213.988	152.891	152.296	129.194		125.988		152.191	162.663		225.117	3570.84	3539.18	0.0123421	0.987487	0.99868	1291.97	1922.83	-0.567094	0.591049	0.999979	4545.38	3761.52	0.272955	0.746898	0.999946	1165.01	1482.39	-0.340216	0.732082	0.999993	4155.47	3524.83	0.237681	0.802782	0.999863
Zlat_10024948	1621	5531	2714	1471	1684	1577.5	3279	3212	3145	6396	5473	4550	44.6139	180.136	59.5998	49.1103	48.3399		91.1713		83.7345	135.046		120.52	2649.29	2704.31	-0.0304031	0.973302	0.996559	1131.58	1742.44	-0.613021	0.618324	0.999979	4559.66	2888.03	0.658676	0.431832	0.999946	1026.59	975.626	0.0845284	0.940265	0.999993	4176.08	2603.99	0.681875	0.502059	0.999863
Zlat_10040254	1521	14880	1898	978	231	604.5	385	241	97	12831	6903	975	90.8704	1051.98	90.4769	70.877	14.394		23.2372		5.60611	588.084		56.0609	436.777	4456.31	-3.35117	0.000785639	0.0380205	81.7267	3529.69	-5.33978	NA	1	4517.22	4787.64	-0.0838789	0.939718	0.999946	74.3279	250.541	-1.64689	0.204991	0.999993	4170.59	437.201	3.25405	0.00170425	0.412338
Zlat_10040377	2673	8229	358	2313	2319	2316	1462	1683.5	1905	4246	4738	5230	118.43	431.442	12.656	124.312	107.162		65.4397		81.65	144.321		223.012	1552.1	2961.07	-0.931926	0.342522	0.845081	565.981	2160.74	-1.91827	0.209079	0.8911	4262.15	3166.4	0.428597	0.708221	0.999946	514.486	900.586	-0.789704	0.551297	0.999993	3894.5	1555.27	1.32405	0.130113	0.999863
Zlat_10015527	47	791	39	7425	5388	6406.5	1034	1334.5	1635	730	631.5	533	2.32243	46.2523	1.53765	445.056	277.683		51.6174		78.1556	27.6729		25.3475	3008.09	204.083	3.88066	0.00308704	0.0902227	448.149	174.154	1.3808	0.384899	0.999979	1792.05	219.803	3.02619	0.0148284	0.415213	407.348	2219.5	-2.42819	0.106427	0.999993	1644.93	3056.5	-0.893989	0.466816	0.999863
Zlat_10006687	4479	300	1171	5437	6278	5857.5	15787	12711.5	9636	2486	3383	4280	76.417	6.05677	15.9409	112.523	111.714		272.106		159.039	32.5384		70.2773	4877.62	2185.7	1.15813	0.295584	0.812584	4292.55	940.376	2.19229	0.169014	0.833384	3774.14	2301.92	0.713338	0.54135	0.999946	3902.99	2486.62	0.652426	0.653453	0.999993	3448.05	4856.74	-0.494263	0.513015	0.999863
Zlat_10031192	870	2957	283	8917	5778	7347.5	819	2189	3559	900	2721.5	4543	35.5177	142.853	9.2185	441.588	246.025		33.7784		140.556	28.1873		178.497	3928.33	1077.52	1.86623	0.0470074	0.398928	731.592	781.608	-0.084161	0.956157	0.999979	2791.84	1152.6	1.27601	0.303878	0.999946	664.799	2663.86	-1.99067	0.169058	0.999993	2540.81	3970.22	-0.644276	0.590168	0.999863
Zlat_10021834	3082	162	729	3093	4509	3801	7246	5262.5	3279	2816	2607.5	2399	95.5614	5.94396	18.0354	116.333	145.817		226.975		98.3532	66.9835		71.5883	2631.28	1469.95	0.840176	0.459301	0.901411	1779.94	628.111	1.50715	0.335416	0.986681	2594.67	1547.61	0.745615	0.522628	0.999946	1618.56	1481.8	0.132503	0.92541	0.999993	2375.83	2632.96	-0.148493	0.807795	0.999863
Zlat_10027240	4980	2515	2776	5441	8187	6814	5241	5931.5	6622	9260	5688.5	2117	174.978	104.569	77.8257	231.903	300.024		186.037		225.082	249.604		71.5877	4913.92	3374.78	0.54213	0.455804	0.900166	2153.75	1680.84	0.36304	0.750256	0.999979	5273.63	3571.97	0.562228	0.468097	0.999946	1950.95	2699.19	-0.462836	0.675346	0.999993	4851.82	4910.95	-0.0173159	0.97733	0.999863
Zlat_10001088	1503	528	1093	4324	8531	6427.5	2977	2472.5	1968	5996	5549	5102	79.0527	32.8626	45.8697	275.877	467.987		158.185		100.134	241.938		258.262	4971.23	1048.64	2.24531	0.00567839	0.125791	834.563	492.999	0.771174	0.580295	0.999979	6898.33	1109.13	2.63711	0.00113466	0.100925	758.806	2605.25	-1.76754	0.18772	0.999993	6320.86	4957.28	0.350684	0.570295	0.999863
Zlat_10022120	1839	823	1972	5413	7926	6669.5	14732	13646.5	12561	3195	2521.5	1848	174.212	92.2587	149.057	622.025	783.118		1409.9		1151.11	232.195		168.485	3714.82	1522.68	1.2871	0.104456	0.56684	4728.8	721.111	2.71568	0.0260479	0.35293	3203.58	1612.44	0.990653	0.19944	0.999946	4293.59	2393.2	0.845549	0.497431	0.999993	2939.23	3744.56	-0.349662	0.59044	0.999863
Zlat_10041810	24411	848	8061	4819	4019	4419	3053	3215.5	3378	4651	5433	6215	1090.01	44.8075	287.198	261.02	187.171		137.721		145.915	159.322		267.084	9339.66	12271.1	-0.393916	0.766182	0.97441	1948.02	5180.79	-1.41333	0.255457	0.9372	4913.06	12923.9	-1.3954	0.282098	0.999946	1733.56	3187.53	-0.881594	0.376891	0.999993	4487.7	9156.79	-1.02882	0.367946	0.999863
Zlat_10010745	2407	3842	1129	5266	7497	6381.5	6340	6449.5	6559	1692	1101	510	57.7225	109.028	21.6029	153.187	187.514		153.599		152.161	31.1283		11.7707	3170.98	2139.53	0.568032	0.505927	0.919744	2171.24	1321.19	0.720718	0.629146	0.999979	2007.19	2277.18	-0.181854	0.834813	0.999946	1973.85	2203.98	-0.155355	0.917639	0.999993	1844.67	3210.96	-0.799764	0.405411	0.999863
Zlat_10026580	7808	5270	7638	1383	1294	1338.5	2734	2691.5	2649	10433	6557	2681	646.762	516.566	504.815	138.963	111.793		228.788		212.268	662.978		213.729	4800.44	6621.74	-0.464357	0.685734	0.961814	1254.82	3329.55	-1.40536	0.166408	0.827544	4353.85	7019.72	-0.689108	0.504444	0.999946	1125.74	1415.17	-0.3275	0.758021	0.999993	4005.85	4686.37	-0.226137	0.863781	0.999863
Zlat_10006600	2852	1660	2481	3864	5453	4658.5	6310	7049	7788	2669	2235	1801	112.418	77.4292	78.0298	184.755	224.181		251.273		296.967	80.7086		68.3222	3219.19	2262.87	0.508667	0.453171	0.899476	2370.58	1122.28	1.08267	0.457019	0.999979	2827.84	2397.4	0.23836	0.737024	0.999946	2154.93	1816.4	0.250388	0.860441	0.999993	2593.21	3221.54	-0.312992	0.562652	0.999863
Zlat_10036299	1654	4128	1159	6129	6408	6268.5	6998	7091	7184	1360	961	562	181.797	536.909	101.644	817.171	734.598		777.06		763.86	114.677		59.4496	3073.51	1917.61	0.680924	0.441552	0.89572	2387.31	1261.02	0.924413	0.539857	0.999979	2585.26	2046.2	0.337465	0.726414	0.999946	2170.28	2176.52	-0.000821231	0.99957	0.999993	2374.82	3115.37	-0.391728	0.717037	0.999863
Zlat_10037241	5695	851	5490	1249	2537	1893	2572	2034.5	1497	4995	10773	16551	94.1651	16.6509	72.4297	25.0514	43.7516		42.9633		23.945	63.3603		263.38	7257.57	4148.11	0.806887	0.535164	0.929082	786.746	1807.06	-1.18857	0.305352	0.970438	10390.7	4383.71	1.24505	0.344261	0.999946	711.05	2093.14	-1.54631	0.174715	0.999993	9461.79	7081.31	0.418177	0.773778	0.999863
Zlat_10030516	5821	5217	5452	2700	3011	2855.5	3779	3694.5	3610	4812	4380	3948	214.184	227.154	160.064	120.511	115.552		140.474		128.497	135.831		139.807	3040.37	5142.31	-0.758689	0.302188	0.817452	1592.72	2714	-0.765007	0.458246	0.999979	4246.51	5457.04	-0.361932	0.600344	0.999946	1432.93	1364.99	0.0746113	0.938755	0.999993	3888.64	3010.58	0.369605	0.62208	0.999863
Zlat_10037876	4646	2633	3254	6983	3834	5408.5	6853	9296	11739	3827	3375.5	2924	402.336	269.818	224.841	733.542	346.289		599.543		983.417	254.246		243.697	3069.29	3421.45	-0.156339	0.84204	0.982232	3190.04	1712.21	0.901389	0.46864	0.999979	2958.55	3623.7	-0.29266	0.725566	0.999946	2896.54	2010.76	0.529895	0.679152	0.999993	2709.18	3095.45	-0.1927	0.816213	0.999863
Zlat_10027938	419	1868	127	6636	5744	6190	4009	5098	6187	582	460	338	17.4378	91.9953	4.21725	335.01	249.327		168.556		249.089	18.5817		13.5381	2976.63	613.299	2.279	0.0402703	0.371117	1712.24	465.853	1.88262	0.233356	0.918575	1144.13	657.144	0.799887	0.464913	0.999946	1556.36	2148.73	-0.460721	0.763329	0.999993	1050.45	3020.55	-1.52387	0.165885	0.999863
Zlat_10009548	4252	3626	1526	1861	2414	2137.5	3163	2725	2287	9355	5398.5	1442	329.895	332.906	94.4682	175.147	195.342		247.92		171.651	556.816		107.674	1472.18	2938.43	-0.997063	0.159994	0.670857	919.319	1628.23	-0.81433	0.56662	0.999979	3530.19	3116.23	0.18003	0.85502	0.999946	835.843	834.245	0.0134804	0.992079	0.999993	3254.03	1473.52	1.14301	0.208835	0.999863
Zlat_10032297	5277	3081	2350	3354	3022	3188	12731	12040	11349	4250	2761	1272	353.445	244.196	125.589	272.503	211.109		861.445		735.342	218.378		81.9944	1993.7	3480.05	-0.803341	0.270509	0.794327	4056.88	1789.79	1.18269	0.432667	0.999979	2706.74	3684.62	-0.44478	0.552271	0.999946	3688.25	1210.72	1.60915	0.275951	0.999993	2488.17	2002.54	0.313021	0.584026	0.999863
Zlat_10022615	2185	18534	86	6701	2905	4803	5342	7029	8716	142	74	6	492.961	4948.13	15.4813	1833.89	683.572		1217.57		1902.29	24.5774		1.30279	2234.22	4943.22	-1.14553	0.501866	0.917394	2360.05	4150.17	-0.811669	0.643526	0.999979	5747.92	5316.32	0.112594	0.954197	0.999946	2145.16	1684.12	0.351623	0.841161	0.999993	5281.42	2272.77	1.21635	0.556745	0.999863
Zlat_10010707	2037	412	1806	5278	5227	5252.5	1453	1112.5	772	4623	5714	6805	279.419	66.8764	197.666	878.228	747.815		201.354		102.442	486.491		898.37	4148.47	1457.4	1.50929	0.0926202	0.540834	375.966	648.008	-0.759006	0.577855	0.999979	9817.46	1540.44	2.67216	0.00688107	0.281752	341.862	2187.04	-2.649	0.0383754	0.999993	8990.39	4137.03	1.11991	0.133937	0.999863
Zlat_10009109	397	2499	153	3415	4026	3720.5	2601	1812.5	1024	8540	6201.5	3863	17.5442	130.683	5.39489	183.066	185.564		116.122		43.7764	289.525		164.297	2187.94	751.247	1.54199	0.110372	0.578953	613.465	594.448	0.0584411	0.969977	0.999979	5581.83	806.367	2.79083	0.00465212	0.229592	557.866	1370.2	-1.28084	0.350996	0.999993	5123.5	2201.66	1.21802	0.0461461	0.999863
Zlat_10013612	635	3036	521	4182	4940	4561	5521	6018.5	6516	1969	1354.5	740	17.5897	99.5169	11.5152	140.521	142.721		154.501		174.607	41.8423		19.7278	2479.58	1078.36	1.20133	0.145125	0.647191	2024.56	790.192	1.36144	0.377185	0.999979	1901.12	1154.97	0.718877	0.394873	0.999946	1840.42	1633.25	0.176539	0.903841	0.999993	1746.44	2502.42	-0.519152	0.485379	0.999863
Zlat_10020578	827	4544	2328	3440	2451	2945.5	3609	3259	2909	1822	4922	8022	55.6084	361.563	124.901	280.586	171.892		245.161		189.224	93.9872		519.134	3162.75	2055.7	0.620973	0.441467	0.89572	1098.77	1362.1	-0.301772	0.837008	0.999979	5525.39	2198.71	1.32921	0.19617	0.999946	998.967	1428.49	-0.506807	0.706569	0.999993	5034.23	3132.17	0.68473	0.507902	0.999863
Zlat_10001716	4160	91	821	1175	2507	1841	882	589	296	20976	13973	6970	232.343	6.01435	36.5871	79.6063	146.039		49.7663		15.9928	898.762		374.655	2038.88	1904.54	0.0981653	0.940086	0.993611	199.502	800.744	-1.96543	0.193137	0.869147	9660.36	2003.86	2.26938	0.104389	0.941618	181.429	885.615	-2.23332	0.0718038	0.999993	8877.96	2016.52	2.13874	0.0434387	0.999863
Zlat_10005522	1112	652	466	2382	5484	3933	1778	1808	1838	3121	1940	759	23.4237	16.2521	7.83222	60.8647	120.483		37.8366		37.4536	50.4348		15.387	2415.15	724.698	1.73727	0.0241835	0.282458	618.624	373.954	0.744229	0.557962	0.999979	2234.01	767.275	1.54239	0.0545192	0.765584	561.954	1444.86	-1.34471	0.281907	0.999993	2054.51	2424.85	-0.239089	0.731859	0.999863
Zlat_10048382	12002	386	7812	3068	4306	3687	7697	6619	5541	4804	4517.5	4231	470.92	17.9222	244.57	146.023	176.216		305.102		210.319	144.605		159.771	5844.36	7244.32	-0.309942	0.807257	0.980008	2561.54	3036.78	-0.242656	0.848285	0.999979	4156.67	7641.21	-0.878409	0.469724	0.999946	2314.75	2192.54	0.0825622	0.936087	0.999993	3804.45	5748.29	-0.595278	0.530744	0.999863
Zlat_10029106	9560	40	2440	84	222	153	40	81	122	6810	13594	20378	457.878	2.26706	93.246	4.88028	11.0897		1.93545		5.65261	250.222		939.325	17651.9	4514.79	1.96704	0.326735	0.835548	465.062	1876.93	-2.04209	0.211212	0.893636	12663.7	4751.03	1.41436	0.44367	0.999946	403.891	4075.85	-3.36137	NA	1	11531.8	17130.6	-0.570971	0.787703	0.999863
Zlat_10007821	4693	854	6626	4344	4983	4663.5	4223	3984.5	3746	11168	9484	7800	540.057	116.294	608.399	606.389	598.076		490.953		417.017	985.938		863.864	4010.15	4116.88	-0.0379875	0.96847	0.996203	1531.73	1791.13	-0.219739	0.848249	0.999979	8273.32	4355.5	0.925636	0.363439	0.999946	1384.39	2009.11	-0.530085	0.608493	0.999993	7579.07	3989.78	0.925862	0.209632	0.999863
Zlat_10030222	1214	1879	901	5549	7798	6673.5	11950	11879	11808	5789	4921	4053	42.9192	78.6088	25.4159	237.969	287.537		426.807		403.837	157.008		137.902	4197.5	1171.14	1.8418	0.00124629	0.0516092	4000.19	697.086	2.52283	0.0953648	0.666981	5303.16	1246.11	2.08938	0.000445084	0.0543465	3636.58	2507.55	0.538421	0.714468	0.999993	4860.85	4213.17	0.206049	0.700309	0.999863
Zlat_10023066	2559	3140	1933	2861	4383	3622	5074	5795.5	6517	2946	1875	804	26.8202	38.9433	16.1649	36.3733	47.9115		53.7245		66.0749	23.687		8.1098	2385.22	2299.44	0.0530052	0.925848	0.991893	1948.57	1306.18	0.581777	0.689253	0.999979	1977.38	2443.59	-0.305113	0.63029	0.999946	1771.29	1382.16	0.36257	0.798104	0.999993	1818.11	2390.33	-0.394613	0.501282	0.999863
Zlat_10001568	2745	3214	3090	3905	3772	3838.5	4696	4978.5	5261	3519	3268.5	3018	27.2537	37.7606	24.4788	47.0302	39.0599		47.1021		50.5298	26.8033		28.8379	2985.2	2754.42	0.115829	0.839348	0.982145	1764.81	1500.61	0.240829	0.835964	0.999979	3830.72	2926.52	0.388391	0.519909	0.999946	1600.46	1588.69	0.0176202	0.987553	0.999993	3509.36	2978.28	0.236895	0.675013	0.999863
Zlat_10016330	1889	4265	1410	6369	6071	6220	6745	7130.5	7516	1681	1302	923	161.949	432.688	96.4522	662.353	542.853		584.194		623.345	110.56		76.1568	3204.76	2118.85	0.597303	0.445023	0.896814	2409.39	1359.53	0.829681	0.551972	0.999979	2517.13	2259.45	0.155904	0.848416	0.999946	2189.86	2201.5	-0.00378985	0.997839	0.999993	2310.8	3242.12	-0.48873	0.587516	0.999863
Zlat_10038056	92	360	50	4987	8563	6775	11635	8026.5	4418	2849	1522.5	196	7.92702	36.7059	3.43748	521.236	769.528		1012.79		368.252	188.322		16.2532	3272.54	130.666	4.6453	2.10398e-06	0.000638927	2717.15	94.8969	4.84314	0.00214696	0.0849348	4406.51	139.843	4.9769	4.74295e-05	0.0109917	2470.91	2305.1	0.103042	0.946876	0.999993	4053.28	3316.9	0.289137	0.819349	0.999863
Zlat_10044149	5179	20287	2300	3957	3359	3658	1158	3591.5	6025	15176	7681.5	187	150.003	695.316	53.1532	139.025	101.471		33.8838		168.814	337.207		5.21263	5437.73	7197.45	-0.404769	0.684005	0.961312	1319.02	5280.12	-1.99494	0.129773	0.75888	4224.9	7704.21	-0.866694	0.5368	0.999946	1193.46	2112.8	-0.815888	0.468883	0.999993	3911.25	5354.44	-0.452949	NA	1
Zlat_10013056	4923	4668	4821	2679	2393	2536	5082	4745.5	4409	6270	4370.5	2471	104.341	117.076	81.529	68.8767	52.8988		108.816		90.399	101.948		50.4036	2966.4	4471.56	-0.592633	0.441766	0.895947	1599.26	2374.61	-0.564348	0.692415	0.999979	4163.31	4746.45	-0.189044	0.75441	0.999946	1453.95	1279.39	0.190643	0.889329	0.999993	3823.62	2932.43	0.383458	0.603144	0.999863
Zlat_10019661	12830	6340	2452	705	456	580.5	2349	1541.5	734	7366	4004	642	691.791	404.528	105.491	46.1116	25.6442		127.956		38.2861	304.695		33.3154	636.575	7176.72	-3.49651	0.000259953	0.019176	522.29	3696.34	-2.80548	0.0496062	0.491118	2478	7588.89	-1.6146	0.15445	0.999946	474.983	285.158	0.755763	0.567088	0.999993	2287.89	630.194	1.86144	0.0814953	0.999863
Zlat_10005181	230	6775	1534	178	1211	694.5	72	149.5	227	932	3133	5334	11.8075	411.575	62.8351	11.0846	64.841		3.73414		11.2733	36.7054		263.538	1769.56	2060.3	-0.220174	0.868211	0.985706	50.0292	1618.2	-4.88215	0.000887201	0.0500838	3251.21	2215.42	0.55314	0.677729	0.999946	45.4651	557.298	-3.4593	0.00703814	0.816657	2958.39	1731.02	0.773543	0.587901	0.999863
Zlat_10040369	78	1293	85	178	506	342	588	445.5	303	726	381	36	2.81563	55.232	2.44821	7.79425	19.0506		21.4432		10.5809	20.105		1.25068	194.518	340.783	-0.808077	NA	1	150.58	287.608	-0.883238	0.563148	0.999979	399.108	366.926	0.121319	NA	1	136.922	121.452	0.236484	0.855495	0.999993	367.951	195.78	0.909167	0.369337	0.999863
Zlat_10040127	3568	3048	7442	4951	3204	4077.5	3220	3423.5	3627	5229	3433	1637	225.751	228.208	375.702	379.99	211.434		205.822		221.999	253.811		99.682	3487.34	4416.61	-0.341025	0.654538	0.956176	1261.44	2161.27	-0.767793	0.490941	0.999979	3139.53	4688.34	-0.578443	0.435147	0.999946	1142	1777.67	-0.629111	0.560618	0.999993	2885.68	3471.75	-0.266378	0.676678	0.999863
Zlat_10012969	1561	1628	3806	122	1625	873.5	284	420.5	557	2762	8361.5	13961	95.2515	117.553	185.304	9.03029	103.419		17.5072		32.8792	129.294		819.875	5222.75	2170.9	1.2663	0.369654	0.859869	141.044	1076.56	-2.85783	0.0231803	0.33175	8221.07	2305.93	1.83392	0.18628	0.999946	128.194	1384.87	-3.37626	0.0182629	0.999993	7478.74	5085.09	0.556602	0.749528	0.999863
Zlat_10021457	838	5700	1118	2336	3108	2722	3739	4555.5	5372	1485	2376.5	3268	35.391	284.862	37.6738	119.673	136.901		159.527		219.473	48.1128		132.829	2254.6	1930.5	0.223372	0.782311	0.976843	1530.66	1443.99	0.0895003	0.953492	0.999979	2641.25	2070.18	0.351099	0.714579	0.999946	1391.35	1148.59	0.282929	0.837288	0.999993	2410.96	2244.98	0.102877	0.900494	0.999863
Zlat_10019703	1681	3772	1258	5982	6055	6018.5	6731	6668.5	6606	1133	859.5	586	197.419	524.209	117.883	852.2	741.674		798.604		750.512	102.079		66.2341	3035.99	1881.45	0.690715	0.395774	0.874203	2245.67	1205.48	0.901439	0.54633	0.999979	2402.66	2006.22	0.260276	0.784179	0.999946	2041.55	2111.34	-0.0448609	0.976169	0.999993	2206.46	3073.81	-0.478419	0.645805	0.999863
Zlat_10009342	14107	567	13391	1740	3399	2569.5	472	1157	1842	3051	3191.5	3332	701.117	33.3465	531.028	104.901	176.191		23.6989		88.561	116.328		159.376	6026.27	9871.56	-0.712175	0.592764	0.944776	585.91	4134.82	-2.81949	0.02489	0.344574	2646.84	10423.7	-1.97763	0.148936	0.999946	523.92	1966.44	-1.9078	0.0744861	0.999993	2418.88	5900.72	-1.28651	0.320725	0.999863
Zlat_10048037	929	1361	981	5535	5960	5747.5	9445	9906	10367	827	482	137	36.451	63.1921	30.7122	263.442	243.903		374.391		393.499	24.8934		5.1734	2790.38	971.597	1.52255	0.0783549	0.501613	3333.71	555.302	2.58845	0.0820986	0.623384	1749.02	1033.4	0.759395	0.491107	0.999946	3030.57	1987.43	0.610979	0.693342	0.999993	1607.86	2829.47	-0.815434	0.510167	0.999863
Zlat_10041345	141	2053	614	17	550	283.5	26	36	46	679	4733	8787	10.7931	185.963	37.5011	1.57852	43.9103		2.01062		3.40629	39.8733		647.336	1621.77	699.374	1.21264	0.426308	0.889418	12.0819	521.169	-5.10912	0.000311662	0.0256813	4892.93	750.737	2.70403	NA	1	10.9815	432.189	-4.99527	0.000721311	0.341029	4446.43	1579.24	1.49373	NA	1
Zlat_10015439	159	30	105	6101	9339	7720	1108	949.5	791	4656	3395	2134	8.08988	1.80625	4.26268	376.547	495.59		56.9528		38.9331	181.737		104.496	4117.86	101.904	5.33981	2.07723e-08	1.89241e-05	320.351	45.5057	2.84595	0.0367755	0.417473	6135.52	107.633	5.83563	5.20401e-09	7.38687e-06	291.264	2724.85	-3.19555	0.0173522	0.999993	5634.37	4157.46	0.43838	0.601093	0.999863
Zlat_10019535	4943	4430	4463	3860	3789	3824.5	4580	4628.5	4677	5052	3710	2368	91.9252	97.4897	66.2246	87.0772	73.4929		86.0478		84.1412	72.0764		42.3826	3137.07	4313.92	-0.459867	0.463955	0.903788	1558.32	2283.14	-0.544924	0.702127	0.999979	3331.55	4577.86	-0.458484	0.480446	0.999946	1416.65	1619.48	-0.186846	0.892176	0.999993	3057.54	3125.3	-0.0313562	0.958519	0.999863
Zlat_10019818	209	3777	240	145	111	128	1563	804	45	47	23.5	0	34.4578	736.885	31.5719	28.999	19.0872		260.334		7.17714	5.94463		0	66.2869	985.481	-3.88524	NA	1	273.765	836.002	-1.58629	NA	1	1082.41	1061.31	0.0283859	NA	1	249.039	45.6876	2.47377	NA	1	994.612	67.0657	3.88757	NA	1
Zlat_10022118	1959	310	2608	5210	7953	6581.5	12596	13105	13614	2884	2593.5	2303	223.933	41.933	237.87	722.428	948.181		1454.61		1505.45	252.909		253.361	4025.13	1658.36	1.27949	0.185153	0.705402	4410.68	717.836	2.62106	0.0890979	0.64792	3155.9	1754	0.847501	0.387064	0.999946	4009.63	2441	0.717885	0.628239	0.999993	2892.18	4043.61	-0.483774	0.401298	0.999863
Zlat_10006496	1339	912	1710	3081	3317	3199	582	476	370	5628	7107	8586	194.569	156.819	198.261	543.072	502.707		85.437		52.0106	627.383		1200.73	3170.61	1264	1.32652	0.0811778	0.508626	160.704	624.228	-1.89076	0.131579	0.762025	9342.62	1340.34	2.80134	0.000350488	0.0461006	146.118	1476.51	-3.26691	0.00607417	0.777237	8545.89	3144.32	1.44283	0.0566243	0.999863
Zlat_10021883	5819	2527	3038	3772	4502	4137	5550	6248.5	6947	5189	4830.5	4472	187.548	96.3784	78.1267	147.472	151.337		180.712		216.6	128.302		138.716	3750.22	3788.01	-0.0146423	0.98539	0.998305	2310.22	1853.46	0.322614	0.774654	0.999979	4741.53	4007.04	0.242807	0.766588	0.999946	2091.06	1824.63	0.201879	0.848985	0.999993	4341.2	3726.31	0.220547	0.748378	0.999863
Zlat_10022888	4527	1830	2271	3948	3959	3953.5	21333	17723.5	14114	1741	880	19	160.376	76.717	64.1941	169.66	146.282		763.504		483.701	47.3166		0.647807	2564.19	2887.9	-0.171302	0.823382	0.98115	5982.33	1402.27	2.09431	0.172069	0.83843	2763.02	3054.05	-0.144345	0.918215	0.999946	5439.28	1517.79	1.8428	0.218478	0.999993	2542.04	2572.12	-0.0169076	0.990175	0.999863
Zlat_10045109	12	4365	21	4198	4188	4193	293	284.5	276	2835	1983.5	1132	0.271807	116.997	0.37953	115.344	98.9379		6.70466		6.04763	49.2626		24.6767	2065.22	968.126	1.09298	0.503198	0.918368	95.8311	895.798	-3.16842	NA	1	4555.43	1046.18	2.12227	NA	1	87.1216	1460.18	-3.97756	0.00287358	0.600366	4184.7	2093.09	0.999135	0.334254	0.999863
Zlat_10009520	7903	442	10020	878	708	793	559	689.5	820	2466	1818	1170	797.11	52.7545	806.384	107.422	74.4794		56.9597		80.0086	190.812		113.573	5818.91	6354.31	-0.127158	NA	1	251.553	2666.24	-3.37245	0.00830766	0.191518	1951.99	6715.87	-1.7826	0.111216	0.959347	227.8	1520.8	-2.70504	0.0302657	0.999993	1791.7	5663.03	-1.66001	NA	1
Zlat_10029191	10079	1305	19835	1254	1857	1555.5	1641	1414	1187	3764	2595.5	1427	1878.47	287.812	2949.63	283.503	360.974		308.977		214.01	538.174		255.961	1813.61	10499.2	-2.53381	0.0222111	0.270442	636.288	4460.85	-2.80407	0.0157565	0.271565	2823.26	11113.6	-1.97685	0.0592343	0.788057	571.627	774.834	-0.430523	0.658089	0.999993	2593.35	1792.4	0.533972	0.474275	0.999863
Zlat_10031268	0	72	2	7955	3519	5737	57	685.5	1314	2	1	0	0	3.92713	0.0735547	444.78	169.172		2.65422		58.5901	0.0707209		0	2664.25	16.415	7.33591	0.00064348	0.0334986	228.304	14.9569	3.95935	0.0360749	0.413504	61.1235	17.7315	1.78181	NA	1	207.418	2009.52	-3.26794	0.293254	0.999993	56.164	2710.36	-5.59115	0.0192004	0.999863
Zlat_10006042	23955	21	20968	214	1329	771.5	209	216.5	224	2213	3136.5	4060	821.488	0.852188	573.734	8.90209	47.5343		7.24071		7.43105	58.22		133.996	2349.39	15995.9	-2.76764	0.10623	0.570583	202.265	6600.82	-5.06635	0.000900703	0.0502999	2777.21	16881.6	-2.60384	0.134619	0.999946	178.297	707.276	-2.04774	0.0824826	0.999993	2532.78	2295.21	0.142332	0.924836	0.999863
Zlat_10007500	1482	3172	1029	6407	7001	6704	6960	7486	8012	1156	799.5	443	113.951	288.612	63.1297	597.583	561.445		540.641		595.948	68.1889		32.782	3192.83	1599.74	0.997331	0.293411	0.810248	2518.58	1021.13	1.30591	0.384686	0.999979	2350.93	1705.43	0.463234	0.63917	0.999946	2289.53	2302.91	-0.00537891	0.997233	0.999993	2159.8	3240.19	-0.585297	0.614666	0.999863
Zlat_10037387	1575	14647	13553	4780	2241	3510.5	5171	7159	9147	1074	728.5	383	101.908	1121.47	699.702	375.172	151.233		338.013		572.539	53.3113		23.8501	2319.19	8114.39	-1.80683	0.0419896	0.378098	2402.62	4992.6	-1.05179	0.495137	0.999979	832.545	8674.22	-3.38093	0.000118834	0.0214197	2183.79	1385.43	0.660126	0.649941	0.999993	764.894	2326.81	-1.60475	0.0147428	0.999863
Zlat_10008052	1136	4893	759	4718	5526	5122	6936	6887	6838	1968	1209	450	29.6024	150.881	15.7812	149.135	150.189		182.595		172.375	39.3423		11.2856	2598.45	1756.4	0.565288	0.530043	0.927119	2319.19	1281.43	0.859389	0.579357	0.999979	2002.76	1880.47	0.0909679	0.923343	0.999946	2108.38	1792	0.238097	0.873704	0.999993	1841.5	2629.66	-0.514157	0.583782	0.999863
Zlat_10020400	2507	7002	4281	4038	2485	3261.5	4225	3448	2671	4900	3909.5	2919	104.589	345.674	142.504	204.349	108.128		178.07		107.796	156.825		117.2	2481.54	3868.66	-0.640915	0.294442	0.811141	1164.13	2388.71	-1.02898	0.474497	0.999979	3583.55	4126.93	-0.203839	0.752686	0.999946	1058.47	1353.14	-0.34604	0.801548	0.999993	3285.61	2478.34	0.406873	0.527176	0.999863
Zlat_10001348	2401	6307	3662	4192	2753	3472.5	2282	2312.5	2343	3220	3748.5	4277	164.675	511.881	200.402	348.762	196.933		158.118		155.455	169.425		282.317	2572.28	3479.04	-0.435914	0.458389	0.900813	778.544	2149.83	-1.45293	0.300809	0.96855	4109.07	3710.62	0.146935	0.835669	0.999946	707.766	1422.34	-0.994006	0.459149	0.999993	3757.27	2570.78	0.547414	0.43344	0.999863
Zlat_10040069	1273	2332	826	7411	6887	7149	7356	8466	9576	844	626	408	108.594	235.406	56.2221	766.883	612.753		633.944		790.242	55.2341		33.4966	3440.24	1269.75	1.4383	0.12249	0.606394	2846.23	789.498	1.85311	0.218155	0.900668	2225.96	1352.42	0.719032	NA	1	2587.27	2476.63	0.0657282	0.966261	0.999993	2044.55	3490.52	-0.771746	0.515133	0.999863
Zlat_10012076	1990	4643	3332	1373	2250	1811.5	1543	2037.5	2532	5392	6170.5	6949	55.8453	154.185	74.6083	46.7388	65.8557		43.7451		68.7376	116.083		187.68	2654.31	2849.34	-0.103025	0.903881	0.989969	1012.55	1700.77	-0.747711	0.483223	0.999979	5528.3	3036.82	0.864132	0.346885	0.999946	906.237	1024.57	-0.175926	0.856336	0.999993	5050.24	2613.37	0.950778	0.370418	0.999863
Zlat_10004604	469	1909	197	5817	6931	6374	3224	3232	3240	1491	1074	657	46.2167	222.609	15.4896	695.341	712.358		320.96		308.864	112.717		62.3094	3196.72	663.965	2.26738	0.0189377	0.247085	1088.25	491.372	1.15487	0.448874	0.999979	2297.14	710.907	1.69195	0.0941861	0.919186	989.323	2220.39	-1.15838	0.42642	0.999993	2109.82	3236.57	-0.617491	0.524804	0.999863
Zlat_10020911	2191	3938	2942	3748	3594	3671	3600	4266.5	4933	4326	3269.5	2213	83.2992	177.168	89.2461	172.851	142.513		138.271		181.429	126.174		80.9733	2431.4	2649.91	-0.124049	0.808156	0.980008	1433.95	1539.27	-0.095688	0.946785	0.999979	3058.99	2821.06	0.116723	0.838921	0.999946	1303.46	1422.69	-0.11973	0.931714	0.999993	2806.55	2437.39	0.203233	0.708369	0.999863
Zlat_10029829	1866	3650	2263	3983	5561	4772	6214	6136	6058	5136	3016	896	66.7961	154.612	64.6357	172.951	207.62		224.719		209.781	141.043		30.8681	3276.87	2244.98	0.545534	0.288912	0.807458	2066.43	1340.14	0.629146	0.667469	0.999979	2929.52	2391.18	0.293121	0.667162	0.999946	1878.6	1856.45	0.0215604	0.98784	0.999993	2696.79	3279.92	-0.282204	0.671029	0.999863
Zlat_10023041	1389	3296	825	5874	7619	6746.5	7028	7232	7436	924	624	324	82.4099	231.406	39.0552	422.751	471.468		421.249		426.789	42.0566		18.5005	3183.36	1526.04	1.06105	0.280631	0.801714	2434.35	1005.04	1.27982	0.397709	0.999979	1865.56	1628.06	0.196617	0.847041	0.999946	2213.01	2298.1	-0.051301	0.973663	0.999993	1714.06	3231.08	-0.914679	0.43931	0.999863
Zlat_10041993	4703	2888	2662	2820	3951	3385.5	3845	3659.5	3474	5507	4624	3741	190.188	138.203	85.8945	138.335	166.645		157.085		135.905	170.848		145.599	2940.24	3312.28	-0.172149	0.814566	0.980008	1292.69	1697.26	-0.383647	0.745153	0.999979	4674.4	3508.4	0.413999	0.562621	0.999946	1172.65	1457.84	-0.304394	0.786793	0.999993	4284.37	2924.11	0.551451	0.3676	0.999863
Zlat_10004072	2828	1992	1404	1765	2621	2193	2265	1810	1355	7255	5296.5	3338	105.185	87.6747	41.6667	79.6328	101.676		85.1084		48.754	207.013		119.488	1485.45	1985.47	-0.418422	0.539757	0.930531	611.287	1047.39	-0.760508	0.580438	0.999979	3901.8	2104.02	0.891009	0.362973	0.999946	555.816	847.019	-0.591257	0.65741	0.999993	3580.34	1487.36	1.26725	0.169228	0.999863
Zlat_10014689	879	2979	730	1185	2062	1623.5	1270	1455	1640	3188	2830	2472	32.8361	131.687	21.7587	53.6975	80.3392		47.9287		59.2657	91.3621		88.8736	994.582	1227.3	-0.303055	0.663533	0.957094	489.187	845.157	-0.769678	0.587778	0.999979	2505.67	1311.83	0.933257	0.257385	0.999946	444.68	600.318	-0.41243	0.756751	0.999993	2294.39	998.947	1.19892	0.107265	0.999863
Zlat_10040960	3087	6651	3078	7027	3415	5221	2641	3137.5	3634	2200	4483	6766	101.987	260.019	81.138	281.612	117.673		88.1467		116.142	55.7591		215.13	4351.76	3637.58	0.258366	0.69884	0.964257	1303.31	2256.35	-0.786563	0.47416	0.999979	4759.65	3877.07	0.295706	0.754647	0.999946	1174	2265.32	-0.942327	0.361622	0.999993	4338.66	4336.17	0.000764636	0.999376	0.999893
Zlat_10042726	183	240	17	3065	6538	4801.5	1116	1621.5	2127	829	457	85	11.7521	18.2384	0.871086	238.763	437.911		72.4032		132.138	40.8417		5.25345	2258.1	129.462	4.12518	0.000313533	0.0220189	543.967	80.9422	2.7648	0.0650838	0.563045	871.189	137.636	2.66273	0.0259266	0.556704	494.412	1609.32	-1.68722	0.249345	0.999993	801.623	2290.68	-1.51473	0.197658	0.999863
Zlat_10019969	1769	5166	1323	6186	5544	5865	5315	5202.5	5090	1226	861	496	151.661	524.095	90.5009	643.321	495.73		460.339		422.143	80.6345		40.925	2861.83	2241.95	0.352536	0.701351	0.964725	1752.24	1512.76	0.216989	0.884686	0.999979	2216.11	2394.45	-0.111547	0.907603	0.999946	1592.98	2043.18	-0.354508	0.814803	0.999993	2035.76	2902.06	-0.511659	0.63859	0.999863
Zlat_10006222	4013	777	1608	12830	4579	8704.5	663	1716	2769	222	1698	3174	312.767	71.6612	99.9969	1212.98	372.22		52.203		208.772	13.2737		238.079	4270.53	2246.53	0.92699	0.422755	0.888034	573.593	1018.3	-0.811993	0.570988	0.999979	1834.37	2370.78	-0.370293	0.78652	0.999946	521.23	3117.91	-2.56687	0.0907431	0.999993	1667.6	4334.8	-1.37856	0.333972	0.999863
Zlat_10038799	15690	1689	7970	242	180	211	156	126	96	7787	7526.5	7266	893.782	113.854	362.256	16.7223	10.6944		8.97766		5.29026	340.302		398.351	8783.88	9020.38	-0.0384353	0.981865	0.997439	42.547	3922.79	-6.34744	8.52769e-07	0.00053388	5983.25	9515.67	-0.669416	0.62331	0.999946	38.6857	2061.4	-5.60052	NA	1	5471.24	8527.46	-0.640207	0.724111	0.999863
Zlat_10011143	1221	5699	1446	1831	1922	1876.5	2793	2965	3137	5201	4167	3133	92.6365	511.654	87.5353	168.511	152.089		214.076		230.239	302.718		228.765	1842.5	2183.66	-0.245936	0.751914	0.97299	997.687	1548.32	-0.625176	0.67209	0.999979	3606.96	2337.34	0.625689	0.439484	0.999946	906.959	862.656	0.0825025	0.95072	0.999993	3306.49	1827.62	0.855906	0.255724	0.999863
Zlat_10012206	2247	3653	1464	3741	3398	3569.5	3838	3930.5	4023	1417	1235.5	1054	423.386	814.506	220.101	855.056	667.78		730.581		733.298	204.828		191.133	1975.21	2141.62	-0.11606	0.865668	0.985143	1422.64	1299.76	0.138102	0.906527	0.999979	1608.37	2279.44	-0.503109	0.437255	0.999946	1289.01	1296.43	-0.000916043	0.999382	0.999993	1474.55	1992.72	-0.435114	0.522915	0.999863
Zlat_10028178	1591	2461	946	6031	7596	6813.5	7439	7633.5	7828	1211	858.5	506	94.7224	173.382	44.9388	435.557	471.676		447.432		450.848	55.3111		28.9931	3355.54	1460.2	1.20078	0.157502	0.666692	2569.58	883	1.54448	0.300542	0.968092	2111.37	1553.76	0.442615	0.630945	0.999946	2335.96	2355.27	-0.00878465	0.995389	0.999993	1939.45	3399.7	-0.809865	0.436033	0.999863
Zlat_10044904	3582	2348	10260	2029	1220	1624.5	1243	1250	1257	11102	9510	7918	214.002	165.998	489.09	147.044	76.0203		75.023		72.6483	508.838		455.272	6303.03	5160.36	0.288363	0.816203	0.980008	570.174	2383.72	-2.05752	0.0533976	0.51105	7430.82	5475.94	0.44038	0.692072	0.999946	511.904	1834.44	-1.83485	0.0922077	0.999993	6804.18	6150.92	0.145757	0.913111	0.999863
Zlat_10047292	665	3836	67	2904	5012	3958	2085	2804.5	3524	1585	1076	567	21.8856	149.392	1.75938	115.933	172.038		69.3224		112.194	40.0177		17.959	2108.27	1121.77	0.910314	0.435044	0.892297	941.45	899.899	0.0728857	0.964365	0.999979	1214.44	1204.14	0.012186	0.991571	0.999946	855.718	1391.42	-0.691758	0.626199	0.999993	1115.75	2128.34	-0.932103	0.188967	0.999863
novel.122	1352	8781	2800	3551	3507	3529	4654	4475	4296	2570	1556	542	43.1695	331.784	71.3357	137.539	116.792		150.126		132.697	62.9534		16.6557	2045.58	3338.85	-0.706586	0.350893	0.850836	1507.54	2373.29	-0.649035	0.667157	0.999979	2468.81	3576.64	-0.534697	0.558193	0.999946	1370.54	1299.72	0.0825314	0.953828	0.999993	2270.38	2059.93	0.14023	0.865957	0.999863
Zlat_10018906	8323	1982	2868	1261	3400	2330.5	2449	2274	2099	6892	4610	2328	216.885	61.1172	59.6316	39.86	92.407		64.4715		52.9125	137.778		58.3841	20834.3	4592.76	2.18148	NA	1	2010.58	2127.42	-0.087841	0.93892	0.999979	3491.28	4847.74	-0.473508	0.632861	0.999946	1774.2	5295.14	-1.5825	0.206197	0.999993	3208.24	20263.4	-2.65898	NA	1
Zlat_10008110	1468	3618	3016	2335	1713	2024	5171	5331.5	5492	2903	4824.5	6746	31.8218	92.8064	52.1649	61.3986	38.7287		113.241		115.166	48.276		140.737	6585.77	2320.79	1.50446	NA	1	2113.09	1365.92	0.633692	0.562996	0.999979	4540.42	2473.6	0.876047	0.417192	0.999946	1907.24	1991.18	-0.057916	0.957523	0.999993	4138.75	6433.63	-0.636376	0.636542	0.999863
Zlat_10010750	1512	3094	963	5940	5915	5927.5	7245	8547	9849	1550	932	314	46.6286	112.91	23.696	222.208	190.253		225.719		293.825	36.6706		9.31949	3156.85	1573.48	1.00488	0.176293	0.693866	2872.73	1001.58	1.52315	0.313993	0.974695	1995.94	1677.06	0.251335	0.792378	0.999946	2611.32	2118.66	0.304499	0.838492	0.999993	1835.17	3189.21	-0.797294	0.41965	0.999863
Zlat_10038684	169	1040	62	4692	7819	6255.5	8965	8526	8087	716	388.5	61	5.19311	37.8168	1.52013	174.893	250.593		278.305		240.395	16.8787		1.80398	2847.81	313.591	3.18258	0.0115601	0.190443	2872.64	247.789	3.53803	0.0294267	0.373513	2031.82	336.571	2.59346	0.0636268	0.807892	2611.6	2090.48	0.323549	0.84125	0.999993	1867.92	2894.06	-0.631736	0.671663	0.999863
Zlat_10044194	1119	4612	1226	5567	3185	4376	6157	5900	5643	1449	1103.5	758	20.7876	101.385	18.1724	125.449	61.7106		115.551		101.41	20.6503		13.552	2363.22	1835.94	0.36453	0.654445	0.956163	2127.03	1281.47	0.735868	0.552501	0.999979	2035.37	1963.98	0.0515456	0.951362	0.999946	1927.72	1597.57	0.275784	0.820464	0.999993	1868.65	2387.84	-0.353934	0.686653	0.999863
Zlat_10044373	1244	1226	5442	4309	6496	5402.5	4578	3536.5	2495	2128	1597	1066	17.2296	20.0935	60.1397	72.3942	93.8376		64.056		33.4289	22.6106		14.2093	3430.74	2476.66	0.470221	0.587644	0.942936	1194.99	1153.74	0.0583375	0.967821	0.999979	2579.05	2630.87	-0.0285876	0.975835	0.999946	1086.58	2033.43	-0.896257	0.52041	0.999993	2367.77	3442.2	-0.53976	0.435715	0.999863
Zlat_10046294	3716	2175	2653	4750	6686	5718	1908	1900	1892	5698	3979	2260	88.9893	61.6357	50.6929	137.984	166.996		46.1605		43.8309	104.682		52.0874	3477.61	2767.64	0.329738	0.634087	0.951689	639.801	1390.06	-1.10344	0.417014	0.999979	4494.96	2931.63	0.616775	0.378581	0.999946	581.643	2121.21	-1.8512	0.170028	0.999993	4128.41	3494.57	0.240274	0.668298	0.999863
Zlat_10031647	2973	3026	5594	1597	2420	2008.5	2085	2499	2913	9090	5918.5	2747	78.789	94.8966	118.288	51.3392	66.8903		55.8222		74.6807	184.808		70.0635	2414.25	3594.62	-0.574906	0.486829	0.911499	839.806	1821.93	-1.10539	0.422728	0.999979	4125.31	3817.6	0.111842	0.906153	0.999946	763.378	1016.59	-0.400875	0.761491	0.999993	3792.78	2384.67	0.669873	0.504301	0.999863
Zlat_10000929	1182	4362	1603	4085	4145	4115	5376	5672	5968	1955	1446.5	938	12.667	55.3161	13.7068	53.1031	46.3294		58.2028		61.8701	16.0726		9.67431	2404.63	1925.05	0.321151	0.625112	0.95095	2077.9	1289.25	0.693551	0.562839	0.999979	2171.44	2057.37	0.0778652	0.915784	0.999946	1881.66	1518.75	0.314276	0.784073	0.999993	1993.64	2420.71	-0.280217	0.685639	0.999863
Zlat_10031939	2379	2828	1590	2946	6324	4635	6004	7068.5	8133	1709	1082	455	48.3311	67.9865	25.7738	72.6003	133.999		123.226		159.838	26.6355		8.89623	2560.48	2052.21	0.319747	0.645337	0.954077	2375.84	1169.02	1.02692	0.485485	0.999979	1695.75	2180.49	-0.362383	0.647325	0.999946	2159.65	1640.39	0.400342	0.78511	0.999993	1558.87	2580.61	-0.727251	0.38225	0.999863
Zlat_10023442	173	1429	648	7044	8247	7645.5	11572	12785.5	13999	974	557	140	5.13208	50.1638	15.3381	253.478	255.164		346.805		401.736	22.1662		3.99703	3619.38	585.853	2.62706	0.0109192	0.183174	4300.28	403.359	3.41622	0.0301433	0.378665	1225.87	627.452	0.966244	0.367735	0.999946	3909.12	2615.55	0.58142	0.713835	0.999993	1127.48	3673.67	-1.70407	0.149856	0.999863
Zlat_10023733	3757	1742	4087	4417	5669	5043	6204	5587.5	4971	1668	1263.5	859	148.09	81.254	128.54	211.196	233.061		247.052		189.551	50.4391		32.5868	3472.25	3142.52	0.144033	0.844419	0.982559	2003.34	1493.09	0.430064	0.708521	0.999979	2021.68	3328.12	-0.718947	0.388688	0.999946	1816.21	1968.57	-0.110284	0.922387	0.999993	1855.92	3475.5	-0.90488	0.17765	0.999863
novel.2902	6542	18240	4100	592	3582	2087	197	342	487	4951	7218.5	9486	82.8247	273.266	41.4173	9.09168	47.299		2.51968		5.96452	48.087		115.583	10754.8	7850.69	0.453945	0.730315	0.970549	731.691	5315.75	-2.88427	0.0302152	0.379031	6546.38	8383.59	-0.356974	0.754549	0.999946	638.534	2920.78	-2.21587	0.0992654	0.999993	5970.17	10477.5	-0.811423	0.591625	0.999863
Zlat_10005401	743	89	1919	5832	6463	6147.5	6745	5284.5	3824	2368	5440.5	8513	71.5721	10.1451	147.495	681.468	649.331		656.398		356.344	174.994		789.223	6656.17	916.948	2.85981	0.0116608	0.191067	2093.81	386.231	2.44183	0.0451986	0.467837	9245.68	971.194	3.25104	0.00751929	0.293428	1890.48	2964.4	-0.644059	0.525877	0.999993	8450.69	6588.78	0.35917	0.703952	0.999863
Zlat_10042622	13518	1066	16717	598	1854	1226	2654	2157.5	1661	694	896.5	1099	297.926	27.8012	293.969	15.9871	42.6169		59.0917		35.4129	11.7338		23.3107	1525.27	10803.4	-2.82489	0.0163394	0.229314	728.464	4569.47	-2.63689	0.0717049	0.587568	834.677	11418.9	-3.77454	0.00197821	0.138098	662.35	624.058	0.0998832	0.940227	0.999993	761.971	1505.14	-0.982082	0.357516	0.999863
Zlat_10042479	1514	4532	1009	4829	5228	5028.5	5909	6531	7153	1302	951	600	90.4522	320.401	48.0986	349.964	325.766		356.646		413.407	59.6746		34.499	2518.66	1904.02	0.403998	0.640899	0.953255	2196.63	1301.4	0.759091	0.617094	0.999979	1964.56	2034.05	-0.0500459	0.955407	0.999946	1996.82	1756.21	0.188937	0.899997	0.999993	1804.2	2550.55	-0.499662	0.604251	0.999863
Zlat_10010289	8528	3583	1370	718	917	817.5	4049	2824	1599	3237	2226.5	1216	219.228	108.995	28.1008	22.3896	24.5864		105.154		39.7644	63.8377		30.0846	1005.36	4549.75	-2.17912	0.0312858	0.324269	955.807	2294.6	-1.25417	0.39406	0.999979	1779.46	4807.35	-1.43378	0.142581	0.999946	869.181	420.467	1.05815	0.432356	0.999993	1634.47	992.747	0.720758	0.393955	0.999863
Zlat_10030502	1271	2014	2548	5435	8641	7038	3462	3095	2728	4790	4072	3354	30.6515	57.4746	49.029	158.993	217.343		84.3456		63.6424	88.6189		77.845	5243.97	1744.17	1.58803	0.00915769	0.166941	1083.43	946.124	0.206472	0.863076	0.999979	5773.75	1855.37	1.63784	0.0145797	0.411165	983.308	2822.44	-1.51008	0.193372	0.999993	5295.23	5235.63	0.0164472	0.978703	0.999863
Zlat_10012290	13672	3706	3686	2839	2421	2630	5249	5071.5	4894	5410	3659.5	1909	485.356	155.684	104.407	122.255	89.6395		188.25		168.069	147.337		65.2223	3640.29	7318.7	-1.00783	0.326974	0.835775	1708.39	3454.49	-1.01063	0.493399	0.999979	2861.51	7725.16	-1.43277	0.141097	0.999946	1553.13	1457.26	0.0976061	0.943464	0.999993	2629.04	3588.4	-0.448419	0.617888	0.999863
Zlat_10009641	1188	119	3424	2703	4790	3746.5	930	938	946	6039	8940.5	11842	81.1555	9.61965	186.631	223.986	341.282		64.1821		62.5157	316.484		778.554	7365.3	1573.57	2.22662	0.08334	0.515716	315.812	658.622	-1.03235	0.473605	0.999979	9692.24	1666.96	2.53963	0.036451	0.647564	287.102	2545.43	-3.11382	0.0135875	0.999993	8849.21	7224.7	0.292748	0.783817	0.999863
Zlat_10023294	2449	2264	1334	3856	4864	4360	4969	4803.5	4638	3487	2607.5	1728	35.4062	38.7327	15.3884	67.6239	73.3433		72.5754		64.8661	38.6748		24.0434	3078.85	1874.91	0.715641	0.256814	0.781835	1618.1	1032.28	0.654224	0.650483	0.999979	2658.5	1989.48	0.418337	0.516221	0.999946	1471.05	1720.37	-0.220042	0.874567	0.999993	2439.69	3079.43	-0.33591	0.489004	0.999863
Zlat_10010569	176	5054	127	5214	5029	5121.5	7832	7709.5	7587	1947	1577	1207	9.43057	320.458	5.42971	338.898	281.05		423.963		393.271	80.0344		62.2436	2540.53	1216.75	1.06208	0.411776	0.88325	2596.44	1076.78	1.27237	NA	1	2263.08	1312.33	0.785935	0.528945	0.999946	2360.44	1789.54	0.402525	0.791428	0.999993	2076.28	2574.16	-0.310517	0.722356	0.999863
Zlat_10046936	1781	3278	1287	6160	6428	6294	6997	7234	7471	902	719	536	143.37	312.259	82.6651	601.519	539.695		569.033		581.797	55.7041		41.5262	3039.65	1821.4	0.739263	0.411828	0.88331	2434.89	1124.62	1.11804	0.452864	0.999979	2285.69	1939.94	0.23676	0.8087	0.999946	2213.5	2174.9	0.0285807	0.985162	0.999993	2098.81	3083.08	-0.554936	0.625044	0.999863
Zlat_10007166	7461	1325	9607	1216	1843	1529.5	1210	1307.5	1405	8680	7624.5	6569	286.838	60.2791	294.697	56.7083	73.8996		46.9954		52.2533	256.003		243.053	5753.46	6244.54	-0.118373	NA	1	907.683	2721.43	-1.59346	0.154571	0.808295	6031.95	6604.9	-0.130946	0.910944	0.999946	804.977	1670.46	-1.06215	0.329945	0.999993	5521.79	5614.62	-0.0239021	0.985585	0.999863
Zlat_10016493	92	34	188	1	538	269.5	18	39	60	827	7077.5	13328	11.431	4.99903	18.6381	0.150719	69.7196		2.25943		7.21181	78.8292		1593.76	2986	102.876	4.85944	0.00690346	0.141093	13.048	46.1228	-1.50273	0.274013	0.951228	7330.16	109.014	6.07171	NA	1	11.8574	741.184	-5.713	0.000817318	0.361355	6659.93	2902.64	1.19824	NA	1
Zlat_10019461	6519	3490	10625	1273	1237	1255	2652	3006	3360	10072	7885.5	5699	212.102	134.37	275.83	50.2419	41.9769		87.1702		105.755	251.4		178.454	6830.68	6673.3	0.0334312	0.979092	0.997347	1269.55	3141.43	-1.30176	0.213737	0.897181	5947.23	7073.85	-0.250312	0.811956	0.999946	1142.91	1859.75	-0.697732	0.539992	0.999993	5451.75	6654.48	-0.287477	NA	1
Zlat_10017114	4748	887	3642	2032	2961	2496.5	6316	6021	5726	5759	6415.5	7072	249.729	55.2067	152.843	129.645	162.432		335.606		291.344	232.375		357.983	4410.72	3201.35	0.462099	0.672915	0.959713	2028.58	1422.33	0.51657	0.726445	0.999979	5663.03	3382.34	0.743529	0.501302	0.999946	1844.24	1587.41	0.221014	0.874231	0.999993	5174.06	4332.13	0.256409	0.817964	0.999863
Zlat_10018159	472	2655	245	8741	6264	7502.5	1125	1525.5	1926	508	291	74	36.787	244.866	15.2358	826.393	509.191		88.5798		145.213	30.374		5.55068	3534.67	843.847	2.06652	0.0779613	0.500527	512.062	650.345	-0.328425	0.827123	0.999979	700.378	905.029	-0.369559	0.749714	0.999946	465.43	2602.95	-2.46797	0.101106	0.999993	644.1	3591.08	-2.47885	0.0508097	0.999863
Zlat_10026846	868	6668	751	3658	3541	3599.5	5438	5616.5	5795	1812	1148.5	485	25.6606	233.267	17.7148	131.179	109.182		162.411		165.729	41.0952		13.7991	1988.29	2038.27	-0.0356485	0.969143	0.996245	1890.48	1599.21	0.245556	NA	1	1978.99	2188.41	-0.145096	0.886764	0.999946	1718.59	1304	0.402873	0.781758	0.999993	1819.14	2005.89	-0.141155	0.869013	0.999863
Zlat_10016856	14506	677	21975	1501	1960	1730.5	1548	1962.5	2377	1378	1504	1630	347.87	19.2118	420.481	43.6639	49.0232		37.5033		55.1436	25.3515		37.62	3289.72	12767.8	-1.95677	0.13	0.621285	659.153	5328.16	-3.00205	0.0448638	0.465783	1446.35	13500.3	-3.22269	0.00827041	0.311251	599.147	1155.57	-0.931817	0.478939	0.999993	1322.3	3228.47	-1.28764	0.210152	0.999863
Zlat_10022173	2996	931	1354	4054	3974	4014	14677	12959	11241	5322	4716.5	4111	89.1855	32.7954	32.1603	146.389	123.384		441.387		323.709	121.538		117.777	2597.19	1802.7	0.527086	0.521566	0.924419	4370.45	851.653	2.36136	0.120117	0.738586	3940.43	1904.73	1.04881	0.29052	0.999946	3973.52	1540.6	1.36885	0.353867	0.999993	3607.5	2605.5	0.469213	0.571213	0.999863
Zlat_10028762	1018	21703	1738	1183	696	939.5	1674	1319	964	4233	2667.5	1102	72.4279	1827.21	98.6634	102.098	51.6469		120.322		66.3486	231.042		75.4574	738.259	5704.8	-2.95042	NA	1	445.557	4820.25	-3.4182	NA	1	2370.3	6144.09	-1.37414	NA	1	405.13	395.582	0.0577438	0.964732	0.999993	2179.99	736.667	1.56621	0.0164301	0.999863
Zlat_10030949	5785	194	9896	1645	412	1028.5	175	315	455	8236	7713.5	7191	580.073	23.0193	791.748	200.087	43.0877		17.7275		44.1354	633.55		693.953	6370.35	5433.47	0.229354	0.882967	0.987946	105.506	2255.26	-4.34214	0.00255723	0.0950559	6063.5	5746.72	0.0773771	0.958541	0.999946	95.8857	1714.18	-4.08067	0.00283533	0.598765	5546.31	6203.86	-0.161548	0.918415	0.999863
Zlat_10028923	4142	8476	3360	4318	2587	3452.5	4054	3902	3750	2110	1568.5	1027	213.275	516.455	138.044	269.703	138.933		210.884		186.792	83.3487		50.8936	2446.84	4538.91	-0.891532	0.149456	0.653974	1314.49	2836.81	-1.10275	0.446295	0.999979	2550.97	4837.01	-0.922942	0.208685	0.999946	1195.03	1392.12	-0.213015	0.878219	0.999993	2342.15	2448.85	-0.0640924	0.929321	0.999863
Zlat_10037785	4866	1440	6242	748	1649	1198.5	1501	1756.5	2012	5682	7342	9002	52.2774	18.3069	53.5074	9.74803	18.4773		16.2912		20.9106	46.8305		93.0772	3810.1	4191.39	-0.137931	NA	1	590.426	1889.41	-1.66114	0.22616	0.912746	6537.76	4436.15	0.559438	0.630293	0.999946	536.701	1144.59	-1.07602	0.427101	0.999993	5966.51	3721.76	0.681119	0.610777	0.999863
Zlat_10048189	4915	3991	4199	4127	3224	3675.5	2784	3175.5	3567	2334	2693.5	3053	105.608	101.476	71.989	107.567	72.251		60.4326		74.1434	38.4732		63.1337	2485.03	4123.22	-0.730401	0.239496	0.769077	1067.69	2154.95	-1.00395	0.472432	0.999979	2986.09	4373.58	-0.550723	0.45424	0.999946	970.549	1444.26	-0.564419	0.681546	0.999993	2730.74	2490.06	0.132806	0.843192	0.999863
Zlat_10047965	405	1285	221	2713	5532	4122.5	5676	7600	9524	1011	624	237	6.42398	24.1192	2.79698	52.2002	91.5184		90.954		146.139	12.3023		3.61793	1949.55	509.784	1.93546	0.0511318	0.412416	2551.37	356.665	2.84198	0.0659592	0.566762	982.297	544.885	0.8503	0.349567	0.999946	2319.04	1385.99	0.745597	0.630063	0.999993	903.2	1977.33	-1.1306	0.274822	0.999863
Zlat_10005094	107	6867	342	10189	5145	7667	1640	2525	3410	1064	568.5	73	2.34913	178.403	5.99099	271.349	117.811		36.3746		72.4228	17.9205		1.54244	4281.83	1655.24	1.37109	0.279536	0.801021	846.673	1463.4	-0.781405	0.64307	0.999979	868.738	1785.89	-1.03951	0.454955	0.999946	769.522	2840.96	-1.87373	0.188167	0.999993	799.912	4321.39	-2.43322	0.0206091	0.999863
Zlat_10000643	6191	1432	3142	1574	1911	1742.5	4440	3762	3084	5648	5325	5002	272.189	74.5014	110.221	83.9437	87.629		197.207		131.166	190.498		211.649	2044.01	3726.2	-0.866788	0.369069	0.859743	1269.46	1703.79	-0.417249	0.772339	0.999979	4519.64	3935.15	0.199762	0.847742	0.999946	1154.21	874.536	0.408185	0.762963	0.999993	4135.21	2020.12	1.03395	0.278748	0.999863
Zlat_10013139	3831	2697	2587	4099	5020	4559.5	4306	5249.5	6193	2367	2028	1689	276.001	229.927	148.711	358.219	377.206		313.402		431.615	130.822		117.109	2769.88	2906.1	-0.0689009	0.916935	0.991103	1763.83	1506.82	0.232496	0.871768	0.999979	2636.6	3080.28	-0.224289	0.745099	0.999946	1603.3	1697.56	-0.0772954	0.956747	0.999993	2417.54	2783.94	-0.20392	0.726537	0.999863
Zlat_10029217	1972	43	19383	2126	729	1427.5	142	379	616	5425	6350.5	7276	82.4704	2.12799	646.786	107.852	31.7977		5.99942		24.9212	174.051		292.851	11105	6913.12	0.683707	0.696824	0.964257	982.664	2826.83	-1.53708	0.336581	0.98675	5325.7	7337.6	-0.462392	0.793229	0.999946	856.372	2893.9	-1.7729	0.205634	0.999993	4862.28	10806.4	-1.15217	0.495405	0.999863
Zlat_10026988	12373	1111	22481	1859	1539	1699	1408	1641.5	1875	1664	2184	2704	368.963	39.2042	534.898	67.2449	47.8655		42.417		54.0886	38.0668		77.6026	2561.28	12189.9	-2.25113	0.058965	0.444228	551.791	5135.15	-3.20192	0.0272203	0.358977	2038.39	12898.4	-2.66188	0.0313876	0.603432	501.583	989.944	-0.961391	0.456442	0.999993	1860.66	2521.57	-0.438326	0.682537	0.999863
Zlat_10007687	9443	1574	3850	3008	4871	3939.5	6063	6348.5	6634	3340	2773	2206	408.874	80.6483	133.011	157.99	219.976		265.215		277.877	110.946		91.9279	3723.25	5251.52	-0.496318	0.612378	0.947681	2136.53	2352.76	-0.135023	0.927939	0.999979	3034.26	5540.68	-0.868693	0.357614	0.999946	1942.25	1759.5	0.14699	0.916082	0.999993	2781.89	3695.12	-0.409201	0.526369	0.999863
Zlat_10030279	10636	1712	4658	2908	5111	4009.5	4049	4383	4717	2756	2117.5	1479	185.147	35.2658	64.6974	61.4054	92.7943		71.206		79.4331	36.8047		24.7782	3375.43	6003.41	-0.830823	0.388349	0.870159	1623.81	2679.01	-0.71611	0.54245	0.999979	2532.69	6334.42	-1.32247	0.162964	0.999946	1469.69	1692.61	-0.196451	0.854054	0.999993	2324.05	3358.87	-0.530932	0.381685	0.999863
Zlat_10008508	3100	1349	976	1185	1589	1387	774	557	340	8050	5922	3794	93.4167	48.1045	23.4672	43.3166	49.9417		23.5632		9.91148	186.099		110.033	1850.82	1815.33	0.0273427	0.977228	0.997022	188.423	905.196	-2.21121	0.0941939	0.663391	4268.07	1919.29	1.15306	0.308382	0.999946	171.341	745.867	-2.06321	0.0896813	0.999993	3915.84	1825.06	1.10182	0.330703	0.999863
Zlat_10032633	0	0	0	27763	3232	15497.5	7	157	307	0	0	0	0	0	0	2386.16	238.84		0.501058		21.0424	0		0	7369.84	0	28.3948	3.64619e-13	1.66089e-09	52.2641	0	9.28284	NA	1	7.41469	0	5.39859	0.168375	1	47.4815	5605.89	-6.85146	0.0340581	0.999993	6.81259	7498.29	-10.0987	0.00690077	0.929934
Zlat_10044977	2247	1454	2596	5041	4842	4941.5	7728	8612	9496	1554	1269.5	985	91.2989	69.9098	84.1619	248.458	205.194		317.219		373.25	48.4394		38.5178	3023.12	2017.81	0.583604	0.394159	0.873541	2896.3	996.671	1.54212	0.293332	0.962256	1957.25	2139.14	-0.127984	0.866947	0.999946	2632.83	1857.8	0.506007	0.728567	0.999993	1795.77	3038.6	-0.758891	0.254089	0.999863
Zlat_10043155	9286	1906	3296	3140	4803	3971.5	1548	2035.5	2523	4397	3970	3543	376.412	91.4257	106.603	154.396	203.06		63.3922		98.9348	136.734		138.219	2804.98	5087.67	-0.85899	0.346648	0.847736	683.441	2323.63	-1.75157	0.215318	0.899111	3310.92	5368.64	-0.697382	0.514262	0.999946	621.212	1559	-1.31262	0.325022	0.999993	3030.52	2804.96	0.111456	0.896229	0.999863
Zlat_10030194	0	127	9	14034	5846	9940	123	1102	2081	1	0.5	0	0	23.2149	1.10928	2629.7	941.863		19.195		310.972	0.118505		0	4635.93	30.6859	7.23429	5.06961e-05	0.00676709	367.143	27.0874	3.77781	0.0429177	0.453419	161.597	33.1167	2.28478	NA	1	333.562	3491.78	-3.37104	0.0478417	0.999993	148.477	4715.6	-4.98845	0.0228735	0.999863
Zlat_10011164	1631	4924	1229	6861	5781	6321	5842	5856.5	5871	1109	756.5	404	113.683	406.134	68.3502	580.097	420.262		411.369		395.867	59.3003		27.1009	3160.76	2105.26	0.586577	0.502738	0.918021	1971.95	1428.8	0.469182	0.755377	0.999979	1872.36	2248.9	-0.264212	0.783083	0.999946	1792.69	2223.8	-0.306778	0.838376	0.999993	1720.22	3202.13	-0.896516	0.392866	0.999863
Zlat_10017256	12162	3615	2926	1433	1764	1598.5	9382	6159.5	2937	10115	6103	2091	324.317	114.073	62.2568	46.3536	49.0613		252.749		75.7644	206.926		53.6637	4230.76	6468.49	-0.612807	NA	1	2216.34	3092.47	-0.475924	0.701877	0.999979	4868.59	6828.69	-0.488025	0.610726	0.999946	2009.97	1341.34	0.588553	0.615722	0.999993	4481.54	4138.84	0.115153	NA	1
Zlat_10004651	112	20	97	6406	8063	7234.5	936	717	498	5164	6923.5	8683	16.9947	3.59118	11.744	1179.12	1276.06		143.484		73.1009	601.13		1268.03	6057.84	78.8229	6.26779	1.27924e-11	4.66166e-08	381.654	34.7915	3.45031	0.00207428	0.0834197	10649.5	83.2963	7.00144	2.28805e-12	1.94868e-08	340.998	3072.07	-3.17433	0.00142658	0.438735	9745.18	6030.62	0.69248	0.352758	0.999863
Zlat_10011473	3993	4706	5303	1248	2104	1676	3524	3271	3018	6717	5485.5	4254	136.115	189.832	144.237	51.6053	74.8048		121.359		99.523	175.658		139.562	4410.03	4269.18	0.0464507	NA	1	1102.43	2293.26	-1.04781	0.453849	0.999979	4462.05	4536.12	-0.0238328	0.976971	0.999946	1002.27	1394.86	-0.468106	0.734039	0.999993	4088.74	4314.06	-0.0771332	0.946482	0.999863
Zlat_10011645	1819	4518	3556	2072	1723	1897.5	2314	2233.5	2153	5543	7049	8555	73.7339	216.716	115.012	101.882	72.8445		94.7606		84.4259	172.371		333.747	3873.63	2826.04	0.454412	0.637493	0.952804	752.388	1676.31	-1.14268	0.412219	0.999979	6433.18	3012.4	1.09449	0.256118	0.999946	684.011	1337.46	-0.953758	0.472909	0.999993	5872.71	3799.17	0.628569	0.589617	0.999863
Zlat_10001398	1423	3299	815	6529	6059	6294	6793	6777.5	6762	913	656	399	118.444	324.938	54.127	659.216	526		571.215		544.478	58.2994		31.9627	3024.02	1536.82	0.976848	0.309363	0.821913	2282.19	1009.89	1.18	0.434313	0.999979	2301.23	1639.35	0.489395	0.641771	0.999946	2074.73	2179.43	-0.0676371	0.965019	0.999993	2113.9	3068.44	-0.537713	0.651508	0.999863
Zlat_10030255	6664	9442	4757	1855	1209	1532	6320	5887.5	5455	5549	4886	4223	415.506	696.654	236.659	140.301	78.6222		398.097		329.029	265.425		253.411	2995.6	6177.75	-1.04483	0.277012	0.798624	1984.18	3624.07	-0.864502	0.554478	0.999979	3816.84	6570.08	-0.783636	0.458718	0.999946	1803.9	1053.64	0.780457	0.578336	0.999993	3493.75	2939.67	0.24939	0.839623	0.999863
Zlat_10001546	17383	272	7735	2580	4816	3698	6737	4846.5	2956	2898	2268.5	1639	417.447	7.72959	148.213	75.157	120.626		163.446		68.6718	53.3901		37.8807	4777.1	9296.67	-0.960711	0.467248	0.904781	1928.14	3878.49	-1.00517	0.44965	0.999979	2003.17	9795.29	-2.28984	0.0733304	0.851158	1740.82	1939.81	-0.151047	0.883778	0.999993	1836.9	4712.25	-1.35893	0.110879	0.999863
Zlat_10008717	2834	986	456	2595	4865	3730	2717	2210	1703	4226	4640.5	5055	147.252	60.6246	18.9049	163.558	263.646		142.62		85.5998	168.452		252.781	2691.34	1467.32	0.875291	0.353043	0.85216	746.184	720.838	0.0620962	0.965762	0.999979	5795.36	1549.31	1.90342	0.0505196	0.742634	678.461	1469.45	-1.10145	0.411361	0.999993	5304.17	2689.12	0.98002	0.129726	0.999863
Zlat_10019583	3121	1967	2414	3699	3829	3764	3242	3793	4344	3582	3010	2438	120.527	89.8892	74.3837	173.28	154.225		126.484		162.285	106.121		90.6125	2963.25	2414.03	0.295631	0.663083	0.957094	1334.69	1220.06	0.138582	0.906095	0.999979	2887.8	2557.94	0.174983	0.807251	0.999946	1210.68	1563.23	-0.359525	0.752331	0.999993	2646.48	2955.21	-0.159093	0.789795	0.999863
Zlat_10017605	5076	255	3481	3374	5542	4458	6988	5199.5	3411	3257	2322.5	1388	180.572	10.7344	98.8053	145.595	205.623		251.137		117.383	88.8856		47.5203	3195.91	3139.98	0.0255076	0.98159	0.997439	1996.83	1325.89	0.594698	0.63368	0.999979	2682.55	3312.98	-0.304424	0.784789	0.999946	1805.39	1757.49	0.0439782	0.967487	0.999993	2463.28	3194.26	-0.374667	0.492823	0.999863
Zlat_10048201	1714	10582	1553	4961	2142	3551.5	2728	2640.5	2553	7621	5904.5	4188	78.7911	575.632	56.9621	276.636	102.698		126.689		113.531	268.759		185.283	3152.51	3480.41	-0.143079	0.872736	0.986549	889.461	2639.16	-1.55957	NA	1	5008.18	3732.45	0.424023	0.638768	0.999946	808.626	1588.95	-0.96333	0.476048	0.999993	4592.72	3136.45	0.550409	0.484959	0.999863
Zlat_10045923	1398	3819	1120	5885	6477	6181	6416	6516.5	6617	836	563.5	291	121.065	391.355	77.3884	618.201	585.006		561.312		554.329	55.5395		24.253	2917.71	1737.55	0.74811	0.448105	0.898117	2193.84	1151.28	0.934168	0.534258	0.999979	2094.25	1854.87	0.175243	0.869969	0.999946	1994.39	2116.81	-0.0824745	0.957673	0.999993	1924.2	2962.12	-0.622478	NA	1
Zlat_10011057	2388	3704	1346	5007	4871	4939	3069	3841	4613	1820	3174	4528	87.6784	160.931	39.4322	223.002	186.532		113.837		163.847	51.2643		160.002	2831.09	2170.53	0.3837	0.566958	0.938688	1439.55	1317.89	0.134367	0.907226	0.999979	3518.94	2309.67	0.607245	0.49298	0.999946	1302.09	1812.55	-0.470297	0.679818	0.999993	3210.8	2852.17	0.17044	0.845057	0.999863
Zlat_10022754	2362	3056	1492	3398	6179	4788.5	5233	6037.5	6842	1863	1299	735	79.4118	121.582	40.0241	138.58	216.67		177.74		222.528	48.0511		23.7823	2450.04	2064.53	0.24758	0.748142	0.972211	2029.73	1200.18	0.762499	0.603051	0.999979	1750.58	2194.58	-0.325837	0.633879	0.999946	1845.05	1657.81	0.158493	0.914894	0.999993	1607.95	2477.15	-0.623784	0.437317	0.999863
Zlat_10045035	2040	2290	1085	6771	5793	6282	6484	7367	8250	1184	847	510	161.939	215.113	68.7225	651.999	479.625		519.989		633.537	72.1039		38.9631	3080.61	1642.07	0.908152	0.311994	0.823884	2477.08	939.003	1.40304	0.343479	0.990585	2049.88	1744.15	0.233259	0.79998	0.999946	2251.72	2195.15	0.0398776	0.979232	0.999993	1882.87	3123.46	-0.730341	0.492315	0.999863
Zlat_10020574	624	42441	907	531	526	528.5	178	223	268	1062	4627	8192	60.7921	4892.82	70.5047	62.7523	53.4472		17.5191		25.2577	79.3729		768.094	1410.16	9833.65	-2.80251	NA	1	144.582	8882.91	-5.96645	NA	1	4871.44	10616.5	-1.12399	NA	1	128.425	447.342	-1.84474	0.081892	0.999993	4430.88	1379.52	1.68399	NA	1
Zlat_10036645	3747	2198	5124	6050	4958	5504	6258	5293.5	4329	3251	4903.5	6556	205.265	142.485	223.969	402.031	283.279		346.335		229.412	136.626		345.646	5983.77	3566.71	0.746289	0.365976	0.859133	2622.38	1718.17	0.61029	0.549474	0.999979	6290.53	3780.81	0.734459	0.390284	0.999946	2348.15	2677.89	-0.188995	0.844175	0.999993	5748.54	5923.9	-0.0432284	0.95894	0.999863
Zlat_10039206	37	1382	23	8794	8267	8530.5	10520	10392.5	10265	1063	566.5	70	1.1431	50.5244	0.566967	329.565	266.383		328.343		306.788	25.1942		2.08134	4003.5	324.659	3.62367	0.0116125	0.19079	3499.88	291.123	3.5896	NA	1	2014.11	350.346	2.5228	0.104774	0.941618	3181.76	2930.89	0.120546	0.939798	0.999993	1852.29	4066.45	-1.13447	0.415489	0.999863
Zlat_10021049	1257	3122	1332	4179	3700	3939.5	4003	3947.5	3892	2472	2323	2174	139.052	408.684	117.57	560.775	426.896		447.362		416.498	209.786		231.454	2531.05	1596.78	0.664624	0.242445	0.77109	1329.43	1013.38	0.398561	0.783688	0.999979	2970.56	1703.2	0.802302	0.205765	0.999946	1208.59	1512.3	-0.316349	0.820778	0.999993	2721.8	2540.02	0.0994291	0.864087	0.999863
Zlat_10022031	2185	1034	11845	1404	909	1156.5	445	409.5	374	10518	10901.5	11285	50.9729	28.5443	220.481	39.7309	22.1171		10.4876		8.44027	188.238		253.368	8543.86	4828.25	0.823256	0.571287	0.939788	227.61	2092.54	-3.21147	0.00593538	0.157638	8962.93	5124.69	0.806469	0.541008	0.999946	203.064	2233.83	-3.46768	0.00348946	0.632653	8191.33	8315	-0.0215458	0.988699	0.999863
Zlat_10007606	844	2151	907	8054	4945	6499.5	7798	7943.5	8089	4765	2852	939	9.86478	29.7506	8.45864	114.19	60.282		92.0785		91.4612	42.7261		10.5626	3772.72	1088.15	1.79385	0.00727232	0.14577	2674.16	693.231	1.95096	0.193523	0.869274	2800.37	1160.82	1.27051	0.0646962	0.810931	2431.04	2428.24	0.00483562	0.997381	0.999993	2577.15	3801.17	-0.560736	0.44416	0.999863
Zlat_10007739	871	10246	546	2117	2202	2159.5	2433	1982	1531	3722	3112	2502	38.4912	535.807	19.2524	113.485	101.493		108.621		65.4509	126.184		106.413	1637.36	2758.86	-0.752981	0.465923	0.904373	669.187	2303.75	-1.77205	0.262397	0.941932	2833.55	2968.43	-0.0672746	0.950387	0.999946	608.452	882.389	-0.520942	0.694279	0.999993	2596.55	1634.61	0.667776	0.295525	0.999863
Zlat_10010287	3452	5336	1169	457	581	519	915	683	451	6669	6502	6335	116.058	212.291	31.3594	18.6378	20.3731		31.0782		14.6683	172.009		204.981	1515.86	2887.82	-0.930864	0.408125	0.880627	230.91	1801.27	-2.92195	0.0322813	0.392011	5271.24	3073.21	0.778313	0.489113	0.999946	209.968	467.885	-1.11125	0.385604	0.999993	4820.15	1481.78	1.70239	0.197425	0.999863
Zlat_10006139	5711	678	5776	1738	3472	2605	3162	2545.5	1929	6931	8943.5	10956	230.408	32.3688	185.935	85.0568	146.097		128.878		75.2862	214.52		425.403	10271.1	4206.94	1.28765	NA	1	969.08	1811.2	-0.893	0.450861	0.999979	8185.65	4445.47	0.88074	0.457946	0.999946	876.397	2945.81	-1.73934	0.129854	0.999993	7471.86	10020.1	-0.423298	0.74931	0.999863
Zlat_10039861	2405	2357	2329	4003	4602	4302.5	4554	5039.5	5525	2970	2673	2376	256.132	297.043	197.91	517.14	511.178		489.973		569.218	242.656		243.533	2713.59	2192.97	0.307662	0.594338	0.944776	1694.96	1172.31	0.537464	0.707486	0.999979	2839.85	2328.09	0.286603	0.647897	0.999946	1540.78	1627.71	-0.0737632	0.958403	0.999993	2601.54	2724.09	-0.0668549	0.90486	0.999863
Zlat_10002812	45914	295	5968	463	1123	793	1115	1021	927	782	542	302	2926.63	22.2513	303.529	35.7995	74.6585		71.8005		57.161	38.2397		18.5264	981.018	19886.1	-4.34189	0.0029728	0.0878602	344.168	8294.44	-4.56982	0.00438614	0.132408	802.362	20908.3	-4.70353	0.00102717	0.0930658	312.902	404.057	-0.336985	0.789068	0.999993	737.041	968.272	-0.3919	0.65757	0.999863
Zlat_10014150	6998	1506	33901	1354	3714	2534	2430	1998	1566	456	378	300	199.321	50.7592	770.441	46.7811	110.331		69.9221		43.1487	9.96389		8.2236	2806.94	13790.9	-2.29689	0.0537768	0.423898	674.499	5813.28	-3.09462	0.0367714	0.417473	619.687	14628.1	-4.56089	8.67968e-05	0.017092	613.276	1213.32	-0.969012	0.462755	0.999993	568.557	2775.77	-2.28678	0.00805399	0.999863
Zlat_10031971	3256	2441	4373	2525	2790	2657.5	1536	1349.5	1163	4415	5910.5	7406	267.124	236.978	286.257	251.283	238.731		127.306		92.3008	277.872		584.756	3170.43	3190.55	-0.00958712	0.990651	0.998985	455.152	1591.19	-1.78243	0.179173	0.849463	5960.3	3384.43	0.816396	0.352792	0.999946	413.817	1348.66	-1.6803	0.185303	0.999993	5442.58	3132.6	0.797197	0.387267	0.999863
Zlat_10021492	1283	3586	517	6301	6682	6491.5	7686	7990.5	8295	1011	737	463	66.0629	218.5	21.2407	393.562	358.851		399.817		413.185	39.9363		22.9443	3117.39	1450.75	1.10379	0.271738	0.795735	2689.35	1007.32	1.41979	0.359682	0.995117	1994.03	1549.71	0.363777	0.723198	0.999946	2444.81	2237.95	0.1304	0.932836	0.999993	1831.48	3162.63	-0.788236	0.480021	0.999863
Zlat_10047595	5355	338	3608	1422	2858	2140	3157	2142.5	1128	3513	3605	3697	488.401	36.4792	262.562	157.322	271.867		290.885		99.523	245.799		324.511	2149.91	3307.33	-0.621637	0.57999	0.941679	725.489	1404.56	-0.941191	0.526241	0.999979	3648.94	3489.79	0.0643288	0.954075	0.999946	659.754	980.289	-0.557346	0.676746	0.999993	3338.43	2130.54	0.648383	0.408587	0.999863
Zlat_10013410	367	11489	255	3168	3811	3489.5	2619	2943.5	3268	1123	1178	1233	16.7807	621.637	9.3032	175.712	181.744		120.979		144.552	39.3921		54.2586	1759.37	2742.38	-0.640185	NA	1	989.837	2438.08	-1.29364	NA	1	1565.37	2958.36	-0.918454	NA	1	899.79	1217.34	-0.427281	0.767955	0.999993	1433.42	1780.89	-0.313948	0.704957	0.999863
Zlat_10036913	1122	6093	1186	2527	2043	2285	6065	5631	5197	5989	4699	3409	19.0102	122.162	16.0335	51.9365	36.1027		103.814		85.1813	77.8456		55.5883	1678.07	2149.09	-0.357289	0.639891	0.952836	1897.81	1579.16	0.269538	0.860763	0.999979	3746.86	2302.65	0.702187	0.453444	0.999946	1725.39	927.513	0.900379	0.52197	0.999993	3435.02	1677.18	1.0343	0.200349	0.999863
Zlat_10017350	1820	504	1761	6344	10197	8270.5	8832	7305	5778	3364	2473	1582	76.1137	24.9421	58.7623	321.831	444.775		373.147		233.758	107.928		63.6737	5096.09	1378.57	1.88651	0.0253871	0.291181	2465.86	625.71	1.98208	0.180038	0.851418	5813.02	1458.11	1.99539	0.0504574	0.742634	2242.03	3071.66	-0.450647	0.755408	0.999993	5338.64	5117.9	0.060922	0.944296	0.999863
Zlat_10022468	1248	2707	528	3993	4031	4012	2678	3170.5	3663	3535	2282	1029	27.8994	71.6108	9.41807	108.281	93.9873		60.4812		79.2161	60.6254		22.139	2100.23	1247.88	0.751516	0.365107	0.858577	1065.6	823.596	0.380058	0.796244	0.999979	2236.27	1330.79	0.74883	0.321452	0.999946	968.63	1425.05	-0.548696	0.70267	0.999993	2055.86	2123.18	-0.0469941	0.949725	0.999863
Zlat_10033370	4381	148	2535	3398	5012	4205	1904	1628	1352	5998	5788	5578	631.25	25.2348	291.443	593.915	753.21		277.156		188.452	663.01		773.515	2702.66	2545.73	0.0864297	0.940297	0.993611	728.449	1069.16	-0.549139	0.657748	0.999979	5590.32	2684.44	1.05835	0.376653	0.999946	654.563	1591.09	-1.27476	0.220838	0.999993	5116.34	2710.68	0.9162	0.171693	0.999863
novel.898	2651	4010	3459	2810	3175	2992.5	4230	3905.5	3581	4549	3228	1907	103.464	185.198	107.716	133.033	129.241		166.783		135.202	136.202		71.6298	2079.41	3008.95	-0.533165	0.299187	0.814992	1316.36	1695.38	-0.357778	0.801075	0.999979	3366.38	3200.66	0.0729093	0.892411	0.999946	1196.77	1176.65	0.0317463	0.981673	0.999993	3091.19	2081.04	0.570966	0.239553	0.999863
Zlat_10039890	2999	966	2731	2982	3880	3431	4935	4113	3291	3306	2984.5	2663	66.6092	25.389	48.398	80.3412	89.8806		110.732		70.7103	56.3308		56.9234	3281.38	2247.27	0.545952	0.524849	0.925348	1388.23	1036.71	0.427988	0.76504	0.999979	3129.48	2377.34	0.396614	0.634045	0.999946	1262.21	1549.22	-0.288504	0.832528	0.999993	2866.68	3256.26	-0.183509	0.783012	0.999863
Zlat_10031450	4480	3547	6489	1329	2549	1939	1955	1735.5	1516	4792	6081.5	7371	328.275	307.561	379.389	118.129	194.808		144.722		107.462	269.378		519.814	7782.4	4580.63	0.764485	NA	1	784.327	2288.64	-1.53946	0.13264	0.764551	5628.17	4860.12	0.211579	0.826583	0.999946	704.491	2224.88	-1.65387	0.131315	0.999993	5138.37	7591.58	-0.563006	0.666539	0.999863
Zlat_10025034	1934	2415	1364	5489	6301	5895	6654	6593.5	6533	1274	934	594	150.051	221.723	84.4394	516.594	509.881		521.549		490.334	75.8294		44.3539	2910.45	1716.36	0.762405	0.361306	0.856597	2220.41	983.236	1.1793	0.421239	0.999979	2715.9	1824.12	0.574408	0.548427	0.999946	2018.58	2045.39	-0.0154096	0.991866	0.999993	2494.5	2948.83	-0.241545	0.823017	0.999863
Zlat_10025044	1969	3328	3574	1568	2058	1813	2454	2765.5	3077	2329	1643.5	958	489.296	978.634	708.645	472.656	533.394		616.071		739.691	443.998		229.115	1124.59	2629.48	-1.22474	0.0314367	0.32497	1447.53	1460.07	-0.013335	0.9897	0.999979	1642.56	2798.03	-0.768385	0.182827	0.999946	1293.56	678.955	0.92942	0.369995	0.999993	1508.35	1129.41	0.416696	0.428897	0.999863
Zlat_10011233	1044	6284	592	2290	2373	2331.5	2921	3190	3459	2016	1177	338	48.2505	343.675	21.8309	128.384	114.387		136.384		154.65	71.4788		15.0342	1744.67	1972.53	-0.177441	0.840938	0.982226	1073.06	1528.94	-0.503214	0.744348	0.999979	1733.81	2116.14	-0.287416	0.780244	0.999946	975.46	947.476	0.0512068	0.969932	0.999993	1595.12	1742.39	-0.126913	0.875682	0.999863
Zlat_10044488	2145	1891	2811	1298	2995	2146.5	2362	2839.5	3317	8270	5051	1832	101.32	105.699	105.944	74.3732	147.551		112.714		151.569	299.681		83.2829	3143.27	2141.79	0.552973	0.542433	0.930992	954.205	1097	-0.190759	0.890576	0.999979	3540.82	2273.14	0.639482	0.457668	0.999946	867.364	1206.38	-0.465382	0.728884	0.999993	3259.37	3094.34	0.0753765	0.940938	0.999863
Zlat_10037775	1770	5957	4470	2149	2128	2138.5	3041	3132	3223	4618	3359.5	2101	15.6844	62.4644	31.6046	23.0996	19.6672		27.2233		27.6281	31.393		17.9177	3129.77	3411.55	-0.124985	0.885365	0.988105	1054.24	2079.89	-0.971385	0.497344	0.999979	3039.25	3640.62	-0.260577	0.693757	0.999946	958.392	1220.29	-0.338872	0.800194	0.999993	2789.65	3082.3	-0.143389	0.865762	0.999863
Zlat_10004257	3992	1180	7841	954	1917	1435.5	1356	1831.5	2307	7151	7091.5	7032	109.169	38.1857	171.091	31.6467	54.6772		37.4625		61.0312	150.024		185.075	7139.58	4299.01	0.731671	0.5818	0.942123	744.193	1900.25	-1.34269	0.228797	0.915941	6013.46	4553.84	0.40107	0.715706	0.999946	670.864	1961.98	-1.53898	0.181589	0.999993	5499.07	6957.33	-0.339235	0.801714	0.999863
Zlat_10046828	1591	2881	980	6115	6003	6059	5959	6403	6847	1383	1025.5	668	112.264	240.56	55.1751	523.406	441.788		424.788		467.376	74.8646		45.3636	2984.69	1563.02	0.933655	0.282491	0.803256	2154.24	973.126	1.15059	0.439099	0.999979	2205.49	1664.71	0.405984	0.63957	0.999946	1958.32	2111.16	-0.1047	0.944919	0.999993	2025.33	3025.02	-0.578967	0.565159	0.999863
Zlat_10018278	1876	333	5347	2087	1665	1876	2022	2618	3214	7190	10281	13372	73.2729	15.391	166.636	98.8794	67.8268		79.7851		121.438	215.439		502.654	9957.93	2497.7	1.99515	0.155444	0.662673	1655.51	1061.95	0.636982	0.586608	0.999979	9220.85	2646.55	1.80076	0.181174	0.999946	1471.42	2726.18	-0.892965	0.430478	0.999993	8409.61	9702.31	-0.206239	0.888941	0.999863
Zlat_10044775	1314	4336	1008	6289	4914	5601.5	5535	6443.5	7352	952	864.5	777	201.165	785.52	123.131	1167.92	784.637		856.061		1088.83	111.81		114.483	2741.18	1782.62	0.62112	0.507849	0.919846	2166.02	1228.74	0.821785	0.588513	0.999979	2157.82	1905.25	0.179634	0.84775	0.999946	1968.93	1961.58	0.00903042	0.995289	0.999993	1980.04	2779.92	-0.489727	0.645279	0.999863
Zlat_10037154	751	3099	241	6118	5735	5926.5	6380	5371.5	4363	5641	4074	2507	25.1996	123.051	6.45237	249.021	200.708		216.274		141.624	145.21		80.96	3275.69	1048.88	1.64293	0.0782494	0.501316	1812.74	785.838	1.21027	0.44156	0.999979	4643.01	1123.31	2.04708	0.0247438	0.540547	1648.17	2149.56	-0.378389	0.794734	0.999993	4262.89	3304.75	0.366916	0.574161	0.999863
Zlat_10039154	4763	2509	2722	1816	2659	2237.5	1593	1330.5	1068	6667	6624	6581	96.3074	60.0331	43.9153	44.5418	56.0756		32.5406		20.8904	103.418		128.066	2741.45	3271.63	-0.255539	0.768844	0.974452	449.059	1637.37	-1.84335	0.169614	0.834381	5764.87	3463.39	0.735072	0.433131	0.999946	408.293	1145.2	-1.46354	0.249632	0.999993	5272.28	2707.01	0.962053	0.31906	0.999863
Zlat_10030053	2237	2074	1481	4728	5441	5084.5	6140	6582.5	7025	1993	1286	579	96.6163	106	51.0373	247.705	245.098		267.906		293.513	66.0355		24.0672	2897.45	1796.98	0.689735	0.297073	0.814208	2214.69	977.959	1.18338	0.417511	0.999979	2220.77	1906.95	0.220088	0.790507	0.999946	2013.28	1852.67	0.123868	0.932091	0.999993	2041.11	2919.05	-0.516179	0.529743	0.999863
Zlat_10018321	2212	1065	2390	7542	4523	6032.5	8764	7532.5	6301	3419	2642	1865	144.763	82.4773	124.802	598.733	308.729		579.437		398.915	171.656		117.467	4134.84	1853.68	1.1576	0.125791	0.613835	2541.28	885.022	1.52531	0.297468	0.965699	4310.8	1963.34	1.13484	0.171895	0.999946	2310.53	2400.2	-0.0514443	0.97155	0.999993	3956.89	4142.53	-0.0660842	0.926416	0.999863
Zlat_10029127	1451	2696	755	4344	5281	4812.5	1718	1964	2210	5482	3945	2408	37.1892	81.7673	15.4399	135.055	141.17		44.4838		54.7947	107.789		59.3974	2933.47	1396.59	1.07088	0.105593	0.569001	660.333	883.604	-0.405801	0.774502	0.999979	4039.25	1487.79	1.44089	0.0302528	0.595893	600.256	1794.41	-1.56492	0.247299	0.999993	3708.42	2948.04	0.330706	0.531176	0.999863
Zlat_10007969	2840	2360	3902	5073	6258	5665.5	6272	6290.5	6309	1180	1235	1290	169.083	166.267	185.361	366.37	388.593		377.241		363.362	53.8952		73.9153	3581.94	2861.28	0.324299	0.61087	0.947681	2118.07	1446.33	0.554737	0.700812	0.999979	2238.98	3036.22	-0.439345	0.585375	0.999946	1925.53	2140.99	-0.14877	0.917049	0.999993	2052.12	3595.22	-0.809025	0.271297	0.999863
Zlat_10011635	3057	1772	4569	2962	4794	3878	5627	6013.5	6400	6467	5091.5	3716	77.4251	53.1081	92.3327	91.0006	126.637		143.977		156.806	125.654		90.5783	4493.73	3028.21	0.569194	0.510652	0.920676	2023.32	1447.51	0.487724	0.735725	0.999979	4968.74	3210.23	0.630243	0.400513	0.999946	1839.31	1921.76	-0.0585341	0.966351	0.999993	4556.88	4441.43	0.0373695	0.960412	0.999863
Zlat_10028706	2133	2150	1208	2291	4169	3230	2680	3157.5	3635	2310	5815.5	9321	68.4896	81.6927	30.9492	89.2343	139.618		86.9358		112.911	56.9025		288.044	2935.06	1686.63	0.798924	0.264939	0.788475	1061.28	941.39	0.182	0.897725	0.999979	6396.46	1790.49	1.83685	0.0658381	0.817863	964.708	1411.83	-0.539922	0.688465	0.999993	5828.07	2915.24	0.999487	0.320223	0.999863
Zlat_10010310	493	393	914	8772	2877	5824.5	2641	4703.5	6766	56	39	22	21.5095	20.2902	31.8183	464.252	130.918		116.407		285.569	1.87437		0.923777	2739.53	567.922	2.27052	0.0829528	0.514096	1575.5	278.156	2.50768	0.0823047	0.623948	1384.66	602.697	1.20026	0.436076	0.999946	1431.85	2063.4	-0.522976	0.754922	0.999993	1272.21	2786.31	-1.13104	0.530483	0.999863
Zlat_10039680	10879	3407	606	1200	722	961	2094	1544.5	995	6981	3679.5	378	332.507	123.224	14.7786	44.4904	23.0158		64.6575		29.4193	163.687		11.119	809.801	5187.66	-2.67986	0.0159135	0.226259	522.267	2542.48	-2.26713	0.128953	0.758234	2405.02	5472.96	-1.18614	0.349	0.999946	474.907	416.924	0.207599	0.874712	0.999993	2221.58	806.535	1.46243	0.144348	0.999863
Zlat_10041147	2002	2050	1631	2612	3680	3146	3947	4425.5	4904	2336	1891.5	1447	51.0822	61.8971	33.2053	80.8448	97.9333		101.743		121.047	45.7261		35.5334	2114.44	1747.4	0.275248	0.631392	0.951323	1488.24	954.177	0.647661	0.650166	0.999979	1974.55	1855.33	0.0898517	0.880183	0.999946	1352.85	1213.08	0.163657	0.906602	0.999993	1810.58	2117.79	-0.226371	0.655927	0.999863
Zlat_10016327	1139	218	1219	7362	5763	6562.5	18872	16889.5	14907	1086	777	468	28.5942	6.47622	24.4178	224.194	150.897		478.633		362.027	20.9156		11.3074	3647.23	878.388	2.05434	0.0313172	0.324305	6182.7	386.762	4.00033	0.000635273	0.0400301	1556	928.76	0.744873	0.474036	0.999946	5600.07	2397.74	1.22543	0.29742	0.999993	1429.14	3679.66	-1.36439	0.116047	0.999863
Zlat_10035834	2743	1749	3928	1808	2847	2327.5	1957	2217	2477	5258	3482.5	1707	35.9029	27.0897	41.0226	28.7062	38.8658		25.8776		31.3637	52.7971		21.503	2618.79	2697.69	-0.0433061	0.958718	0.995768	825.095	1309.17	-0.652618	0.553745	0.999979	2846.98	2860.42	-0.00670707	0.993121	0.999946	746.603	1136.15	-0.591374	0.572917	0.999993	2616.55	2589.77	0.0154165	0.984481	0.999863
Zlat_10004376	1656	3145	1682	5739	6124	5931.5	6590	6612	6634	1217	886	555	228.989	514.618	185.578	962.637	883.213		920.595		887.413	129.101		73.8599	2867.54	1868.42	0.618445	0.481559	0.909815	2226.31	1128.04	0.984873	0.503768	0.999979	2089.21	1990	0.0703745	0.935753	0.999946	2023.93	2048.85	-0.0141313	0.99263	0.999993	1918.81	2908.28	-0.60012	0.573415	0.999863
Zlat_10004943	4720	2014	3879	3127	4203	3665	7640	5741	3842	3768	3338.5	2909	457.24	230.872	299.826	367.454	424.657		747.696		360.044	280.026		271.211	3176.16	3512.44	-0.145386	0.852236	0.98376	2378.67	1678.4	0.506253	0.635517	0.999979	3570.36	3717.58	-0.0582834	0.939551	0.999946	2143.96	1578.27	0.445478	0.660624	0.999993	3271.27	3159.01	0.0506764	0.93369	0.999863
Zlat_10037156	425	2443	976	1689	2996	2342.5	3947	3467.5	2988	1401	1155	909	11.3156	76.9704	20.7342	54.5496	83.197		106.166		76.9603	28.6163		23.2925	1374.24	1010.33	0.443945	0.543133	0.931254	1169.5	693.608	0.761278	0.60745	0.999979	1395.46	1081.36	0.36752	0.612766	0.999946	1063.29	851.799	0.327852	0.815435	0.999993	1279.73	1382.31	-0.112029	0.85269	0.999863
Zlat_10009339	2237	2612	1310	4713	6089	5401	4854	5102	5350	1120	878.5	637	245.876	339.73	114.887	628.378	698.028		538.989		568.854	94.4396		67.3833	2625.22	1860.8	0.497054	0.571334	0.939788	1716.95	1065.76	0.693335	0.633141	0.999979	1679.32	1976.91	-0.235114	0.771264	0.999946	1560.83	1857.57	-0.246386	0.869955	0.999993	1541.54	2661.15	-0.787922	0.419852	0.999863
Zlat_10005391	1658	4480	1461	3386	4925	4155.5	5274	5991.5	6709	1812	1216	620	39.4298	126.075	27.7229	97.6787	122.158		126.71		154.346	33.0585		14.1904	2173.05	2091.89	0.0554374	0.940895	0.993635	2143.98	1372.44	0.64861	0.593467	0.999979	1721.1	2232.8	-0.375349	0.610668	0.999946	1943.36	1459.01	0.418377	0.730213	0.999993	1581.42	2195.8	-0.473831	0.553464	0.999863
Zlat_10006436	1110	5140	784	5340	6016	5678	5843	6481	7119	1019	730.5	442	56.4766	309.47	31.828	329.579	319.249		300.338		350.398	39.7745		21.6436	2724.43	1808.3	0.59158	0.556767	0.934769	2179.73	1330.85	0.715542	0.644445	0.999979	1580.21	1936.74	-0.293426	0.762984	0.999946	1981.45	1953.2	0.0242979	0.987366	0.999993	1451.4	2763.82	-0.929375	0.380381	0.999863
Zlat_10010832	2659	2260	1454	4424	5082	4753	4285	5251	6217	1940	1950.5	1961	624.555	628.162	272.499	1260.49	1244.98		1016.79		1412.64	349.574		443.294	2627.41	1994.03	0.398511	0.577199	0.941197	1843.88	1081.07	0.776685	0.51617	0.999979	2848.92	2115.02	0.429823	0.559264	0.999946	1672.63	1713.4	-0.0288569	0.981089	0.999993	2610.2	2650.02	-0.0222892	0.975282	0.999863
Zlat_10034922	992	5287	2145	1295	2537	1916	1727	1743.5	1760	1228	3388.5	5549	53.9978	340.553	93.1623	85.5081	144.033		94.9701		92.6775	51.28		290.698	1644.22	2225.1	-0.43722	0.558068	0.935369	587.006	1517.04	-1.35396	0.343167	0.990445	3681.39	2380.88	0.628489	0.552884	0.999946	533.642	813.906	-0.591008	0.650104	0.999993	3352.99	1635.25	1.03602	0.318207	0.999863
Zlat_10024683	1130	11589	2827	3310	2412	2861	4993	4472.5	3952	951	510.5	70	63.7353	773.496	127.226	226.466	141.891		284.507		215.633	41.1498		3.79981	1679.43	3876.19	-1.20643	0.160465	0.671622	1508.07	2913.94	-0.944864	0.540329	0.999979	1456.59	4159.97	-1.51379	0.21846	0.999946	1371.09	1068	0.366371	0.797725	0.999993	1339.82	1691.06	-0.335821	0.772242	0.999863
Zlat_10030152	110	1042	142	3643	5957	4800	2614	2976.5	3339	2872	1891	910	4.18207	46.8789	4.3076	168.008	236.212		100.4		122.804	83.7661		33.2968	2291.44	316.3	2.8564	0.00724153	0.145393	1000.8	248.912	2.01581	0.191699	0.867029	1773.76	339.751	2.38317	0.00898616	0.324292	909.745	1629.34	-0.83247	0.574882	0.999993	1630.26	2323.83	-0.511861	0.575588	0.999863
Zlat_10013090	7892	171	8632	532	862	697	1032	1022.5	1013	3097	8533.5	13970	341.717	8.76167	298.222	27.9425	38.9282		45.1429		42.4313	102.874		582.155	9489.13	5851.4	0.697399	NA	1	792.24	2430.29	-1.6273	0.210305	0.892862	8365.62	6180.35	0.43674	0.779339	0.999946	700.909	2332.98	-1.74449	NA	1	7612.17	9221.81	-0.276713	0.871709	0.999863
Zlat_10007830	1077	1250	3371	2626	4528	3577	1161	1198.5	1236	890	565	240	51.1545	70.2569	127.754	151.299	224.311		55.7096		56.7915	32.4297		10.9709	1808.39	1761.35	0.0386514	0.965202	0.996154	403.409	864.646	-1.07417	0.421592	0.999979	1255.22	1871.57	-0.57597	0.563205	0.999946	366.731	1235.32	-1.72913	0.21137	0.999993	1153.7	1829.41	-0.665253	0.509325	0.999863
Zlat_10017901	3529	1861	5260	1751	2589	2170	4981	4732.5	4484	4243	3527.5	2812	68.4502	42.715	81.4061	41.1986	52.3759		97.6044		84.1367	63.1366		52.4929	3539.81	3450.73	0.0363747	0.970365	0.996335	1594.53	1631.45	-0.0271191	0.984865	0.999979	3205.97	3657.29	-0.190057	0.816017	0.999946	1449.63	1312.14	0.149861	0.913238	0.999993	2937.99	3480.22	-0.243968	0.79218	0.999863
Zlat_10047021	7566	219	36467	120	2969	1544.5	273	261.5	250	246	235	224	253.875	8.69579	976.343	4.88437	103.906		9.25437		8.11505	6.33249		7.23376	10391	14542.6	-0.485033	0.781981	0.976794	197.586	5973.5	-4.95162	0.000346307	0.02751	249.198	15419.1	-5.95179	1.23495e-05	0.00447563	174.906	2711.32	-3.98741	0.002891	0.600366	228.168	10113.1	-5.4703	0.000233984	0.120528
Zlat_10011641	256	1299	403	4035	4955	4495	3159	3453	3747	1159	1125.5	1092	7.47785	44.9011	9.39269	142.973	150.958		93.2216		105.881	25.972		30.6988	2097.44	512.248	2.03386	0.0513233	0.413183	1161.52	358.747	1.70267	0.251326	0.93392	1811.65	548.298	1.72373	0.0319882	0.609475	1055.87	1528.44	-0.526895	0.730718	0.999993	1660.59	2130.11	-0.359677	0.734882	0.999863
Zlat_10041353	5836	3809	4900	1159	1876	1517.5	3522	3218.5	2915	3303	3489.5	3676	220.412	170.232	147.66	53.0977	73.8973		134.381		106.501	95.7003		133.615	1550.6	4664.87	-1.58989	0.0399298	0.369732	1084.95	2357.86	-1.11079	0.426695	0.999979	3152.57	4943.95	-0.649295	0.464983	0.999946	986.391	704.417	0.495051	0.712369	0.999993	2882.06	1536.3	0.908075	0.313552	0.999863
Zlat_10011364	841	6022	1726	2647	2188	2417.5	2783	2597.5	2412	3267	1879.5	492	24.4825	207.449	40.0912	93.4731	66.433		81.847		67.9257	72.9616		13.7844	2008.7	2194.65	-0.128276	0.869427	0.985746	875.375	1588.56	-0.849762	0.566949	0.999979	2054.81	2352.18	-0.194919	0.825369	0.999946	795.84	1034.13	-0.366252	0.784078	0.999993	1891.69	2000.8	-0.0802796	0.915425	0.999863
Zlat_10034358	2397	1533	2486	5310	4823	5066.5	5906	5910	5914	2069	1975	1881	194.787	147.416	161.191	523.432	408.777		484.86		464.912	128.985		147.11	2955.69	2058.9	0.522054	0.458372	0.900813	1990	1023.02	0.964625	0.5031	0.999979	2911.65	2182.38	0.416046	0.578592	0.999946	1809.11	1874.96	-0.0471463	0.973945	0.999993	2668.55	2976.03	-0.157653	0.816954	0.999863
Zlat_10043362	4006	16935	1648	3627	1884	2755.5	2762	2513.5	2265	1259	2133	3007	318.004	1590.81	104.382	349.254	155.984		221.501		173.935	76.6712		229.73	1699.09	5798.24	-1.77069	0.0476208	0.401368	847.343	4321.06	-2.34046	0.121705	0.741485	2020.94	6209.66	-1.61978	0.171892	0.999946	770.37	1056.95	-0.445137	0.748427	0.999993	1842.07	1708.49	0.108137	0.921382	0.999863
Zlat_10009627	2250	6505	1306	3295	2443	2869	2793	3101	3409	5484	3786	2088	66.1743	226.394	30.6477	117.553	74.9388		82.9865		96.9908	123.734		59.1016	2898.28	2717.94	0.0921726	0.908243	0.990381	1112.61	1862.14	-0.733933	0.555406	0.999979	3501.33	2903.26	0.270158	0.713367	0.999946	1008.4	1348.43	-0.408027	0.709722	0.999993	3216.02	2873.84	0.162857	0.8123	0.999863
Zlat_10041924	4531	661	2266	4407	6020	5213.5	3978	3820	3662	1170	2450	3730	184.101	31.7815	73.4633	217.209	255.115		163.289		143.939	36.4698		145.859	3196.39	2631.64	0.280699	0.767655	0.97441	1286.91	1163.62	0.152289	0.916984	0.999979	4255.09	2777.04	0.61569	0.575121	0.999946	1169.96	1941.59	-0.723514	0.605014	0.999993	3890.46	3211.21	0.276643	0.748994	0.999863
Zlat_10008416	3993	2174	5395	1605	1929	1767	2507	2383.5	2260	6497	5161	3825	108.676	70.0172	117.159	52.9886	54.7575		68.9317		59.5031	135.654		100.191	4062.24	3743.28	0.117613	NA	1	803.068	1788.19	-1.14236	0.406087	0.999979	4057.79	3967.15	0.0325498	0.9726	0.999946	730.094	1342.52	-0.866191	0.518069	0.999993	3719.34	3978.92	-0.0970652	0.931724	0.999863
Zlat_10027017	1291	5726	1475	7024	2630	4827	6834	7525	8216	3068	1937	806	84.489	443.441	77.0219	557.611	179.517		451.834		520.153	154.033		50.7658	2581.81	2226.1	0.214124	0.809193	0.980008	2531.05	1568.95	0.693228	0.651334	0.999979	2235.37	2382.2	-0.091745	0.904992	0.999946	2300.83	1775.93	0.376759	0.803508	0.999993	2055.38	2610.98	-0.345424	0.691102	0.999863
Zlat_10034853	1447	3045	1170	5386	5408	5397	6006	6108.5	6211	1741	1249.5	758	148.569	369.962	95.8501	670.808	579.125		622.98		616.903	137.133		74.9014	2828.64	1602.85	0.819908	0.266648	0.790123	2056.45	1007.68	1.03346	0.485421	0.999979	2400.8	1708.4	0.490997	0.547364	0.999946	1869.49	1918.09	-0.0329339	0.982221	0.999993	2204.98	2859.43	-0.37514	0.673283	0.999863
Zlat_10006740	1630	3041	1617	3821	4614	4217.5	4670	4652	4634	2272	1607	942	261.203	576.658	206.752	742.748	771.162		756.028		718.363	279.309		145.279	2299.16	1814.9	0.341834	0.599242	0.946212	1566.5	1094.21	0.523567	0.717761	0.999979	2522.83	1932.84	0.384478	0.588911	0.999946	1424.1	1510.68	-0.0795215	0.956052	0.999993	2317.11	2320.03	-0.00210305	0.997832	0.999863
Zlat_10034641	6510	774	3693	2825	5585	4205	2025	1573	1121	5361	7247.5	9134	179.748	25.2892	81.36	94.6183	160.836		56.4857		29.9424	113.557		242.721	6119.49	3880.92	0.656889	0.555963	0.934744	770.355	1692.32	-1.13409	0.317054	0.97604	7316.81	4095.39	0.837207	0.445848	0.999946	690.121	2360.76	-1.77186	0.0721965	0.999993	6680.9	6025.17	0.14917	0.881741	0.999863
Zlat_10026704	2929	2882	3062	3185	3083	3134	3180	3222.5	3265	3216	2840.5	2465	268.567	312.707	224.02	354.255	294.838		294.571		289.61	226.222		217.527	2372.75	2744.65	-0.210276	0.720684	0.969167	1084.91	1459.14	-0.418463	0.764539	0.999979	2966.22	2913.91	0.0255983	0.967394	0.999946	986.282	1282.26	-0.36949	0.785581	0.999993	2717.64	2369.02	0.198157	0.72229	0.999863
Zlat_10006571	2316	2928	3279	2335	3281	2808	4254	4288	4322	2317	2083.5	1850	125.669	188.005	141.964	153.691	185.682		233.193		226.866	96.4494		96.6099	3453.77	2583.98	0.418072	0.594282	0.944776	1503.44	1396.82	0.114185	0.923121	0.999979	2284.52	2746.37	-0.26577	0.660806	0.999946	1364.19	1441.47	-0.071023	0.94983	0.999993	2093.03	3410.23	-0.703879	0.3641	0.999863
Zlat_10010463	2598	2694	2423	2312	3408	2860	3389	3892	4395	2618	2087.5	1557	82.6467	101.413	61.5018	89.2169	113.074		108.915		135.252	63.8913		47.6691	1833.8	2371.96	-0.370907	0.517915	0.922315	1308.5	1284.6	0.0339491	0.980868	0.999979	2094.51	2518.71	-0.266117	0.654764	0.999946	1189.45	1081.18	0.144885	0.917179	0.999993	1920.73	1839.39	0.0619552	0.907484	0.999863
Zlat_10009692	3660	3456	6079	207	1018	612.5	243	219.5	196	2568	12205.5	21843	586.506	655.354	777.269	40.2378	170.144		39.3394		30.384	315.698		3368.73	6512	4110.67	0.663544	0.642181	0.953444	103.865	2083.9	-4.30728	4.40379e-05	0.00672286	12383.1	4364.35	1.50448	0.293108	0.999946	93.1403	1626.2	-4.11003	0.00153516	0.454479	11257	6330.99	0.830384	0.645905	0.999863
Zlat_10043192	2514	381	18344	700	766	733	648	793	938	5470	7152.5	8835	61.5804	11.0437	358.525	20.7993	19.5696		16.0355		22.2268	102.79		208.279	12565.1	6870.13	0.870927	0.604967	0.947217	1968.48	2850.09	-0.541667	0.706286	0.999979	6260.41	7290.56	-0.21983	0.882173	0.999946	1716.11	3048.59	-0.836618	NA	1	5712.22	12207.3	-1.09561	0.511535	0.999863
Zlat_10017615	1237	3296	1201	5760	5414	5587	7132	7102	7072	1057	824	591	139.541	439.977	108.099	788.183	636.981		812.779		771.739	91.4728		64.1625	2747.09	1585.66	0.793218	0.360193	0.856271	2391.51	1028.77	1.22065	0.415591	0.999979	2263.83	1692.17	0.419997	0.653834	0.999946	2174.12	1948.2	0.1616	0.91556	0.999993	2078.73	2784.6	-0.421942	0.694398	0.999863
Zlat_10025742	1680	2893	2377	584	1902	1243	1520	1594	1668	642	425	208	51.0746	104.077	57.6598	21.5368	60.3091		46.6841		49.0556	14.9733		6.08585	986.971	2042.47	-1.05009	0.131575	0.624488	536.436	1170.04	-1.10597	0.414414	0.999979	452.76	2173.87	-2.2625	9.35071e-05	0.0179972	487.657	504.138	-0.0287988	0.982565	0.999993	416.088	983.149	-1.2392	0.082133	0.999863
Zlat_10037435	2613	2257	3497	2362	3436	2899	2809	2695.5	2582	4352	2983.5	1615	84.5354	86.4055	90.2699	92.6941	115.939		91.8081		80.8076	108.012		50.2845	1839.76	2621.88	-0.510761	0.418523	0.886506	1107.15	1336.21	-0.263967	0.799986	0.999979	2636.97	2782.51	-0.0774174	0.908548	0.999946	997.95	1091.97	-0.122792	0.907598	0.999993	2422.3	1846.02	0.391664	0.49798	0.999863
Zlat_10021363	2629	2471	6480	2865	1322	2093.5	1613	1431.5	1250	9223	8511.5	7800	63.401	70.5162	124.689	83.8114	33.2517		39.2979		29.1617	170.633		181.035	5332.44	3618.97	0.558948	0.61468	0.948086	1030.18	1766.85	-0.788188	0.4593	0.999979	6995.06	3842.98	0.864065	0.389143	0.999946	912.966	1730.72	-0.931798	0.381078	0.999993	6400.71	5219.68	0.294445	0.808694	0.999863
Zlat_10032407	6296	60	2175	3029	5656	4342.5	5693	4669.5	3646	6195	4277.5	2360	151.196	1.70506	41.6758	88.2367	141.665		138.117		84.7014	114.131		54.5445	5059	3160.48	0.678648	0.618389	0.949135	1914.83	1316.17	0.543436	0.688312	0.999979	5566.8	3327.94	0.742292	0.577439	0.999946	1726.39	2151.8	-0.313062	0.754542	0.999993	5113.63	4999.21	0.0330027	0.96711	0.999863
Zlat_10008927	4421	1004	10174	833	1540	1186.5	2155	2947	3739	9616	8230	6844	211.745	56.9032	388.805	48.3961	76.9289		104.272		173.239	353.323		315.474	6547.74	5166.24	0.341709	0.804339	0.979679	1516.67	2234.67	-0.559638	0.617517	0.999979	6497.47	5472.69	0.247599	0.832478	0.999946	1355.89	1770.67	-0.385136	0.734982	0.999993	5949.81	6377.95	-0.100118	0.942368	0.999863
Zlat_10043065	17289	93	2964	2725	3972	3348.5	4391	3810.5	3230	2017	4041.5	6066	2148.16	13.6738	293.848	410.71	514.733		551.175		388.236	192.259		725.372	6853.18	7711	-0.170241	0.910501	0.990617	1464.56	3211.94	-1.1289	0.430231	0.999979	4114.63	8109.81	-0.97897	0.522288	0.999946	1323.83	2343.71	-0.816751	0.438462	0.999993	3749.67	6719.94	-0.841648	0.480276	0.999863
Zlat_10018531	1321	4333	2073	2184	2621	2402.5	3487	3756	4025	4018	2651	1284	13.8281	53.6736	17.3144	27.7324	28.6157		36.8759		40.759	32.2669		12.9357	1823.6	2121.7	-0.219004	0.71152	0.966977	1263.64	1366.49	-0.105634	0.942081	0.999979	2462.23	2265.57	0.120051	0.849045	0.999946	1148.72	978.372	0.239299	0.861188	0.999993	2262.98	1820.23	0.314611	0.569325	0.999863
Zlat_10010645	3434	6075	7405	1960	1183	1571.5	3985	3055	2125	6092	6256	6420	530.46	1110.48	912.694	367.266	190.596		621.885		317.547	721.934		954.441	2987.81	5016.07	-0.748057	0.437129	0.893275	1788.87	2752.69	-0.624422	0.553452	0.999979	5391.9	5338.12	0.0143517	0.987708	0.999946	1593.83	1062.6	0.582518	0.564194	0.999993	4929.37	2933.04	0.749332	0.506012	0.999863
Zlat_10032222	67	1448	346	5726	3580	4653	2245	2894.5	3544	834	531	228	3.96143	101.311	16.3231	410.678	220.768		134.098		202.707	37.8293		12.974	2262.09	453.052	2.31968	0.0422822	0.379042	972.035	351.092	1.47745	0.344662	0.991053	1180.87	486.914	1.27781	0.260433	0.999946	883.538	1637.04	-0.881377	0.557021	0.999993	1085.34	2295.44	-1.08071	0.335451	0.999863
Zlat_10025868	3340	3183	2709	3827	3974	3900.5	4758	5209.5	5661	3524	2538.5	1553	301.417	339.914	195.065	418.941	374.047		433.786		494.21	243.974		134.882	2759.25	2859.46	-0.0514628	0.929319	0.992087	1752.34	1541.93	0.189893	0.894921	0.999979	3117.81	3035.07	0.0389757	0.950688	0.999946	1592.95	1548.48	0.0461901	0.973695	0.999993	2862.78	2760.17	0.0528572	0.922302	0.999863
Zlat_10032196	628	6061	762	2830	3179	3004.5	3329	3333	3337	3995	2794.5	1594	9.97036	113.869	9.65283	54.5018	52.6403		53.3943		51.2512	48.6579		24.3558	1662.02	1814.96	-0.126813	0.891435	0.988928	1201.9	1437.68	-0.251117	NA	1	2728.75	1949.86	0.484676	0.595652	0.999946	1089.21	1084.09	0.0155986	0.989475	0.999993	2506.02	1676.32	0.579304	0.364293	0.999863
Zlat_10027272	2247	118	3780	10	959	484.5	95	119	143	6100	17068.5	28037	120.778	7.50546	162.115	0.652015	53.7625		5.15867		7.43562	251.536		1450.37	13213.2	2099.62	2.65372	NA	1	328.623	876.472	-1.46506	0.300028	0.967938	16563.3	2220.78	2.89884	0.0895994	0.907274	286.297	3128.76	-3.48562	0.0348112	0.999993	15069.3	12830.3	0.232056	0.913224	0.999863
Zlat_10004759	1577	2811	6698	1056	2988	2022	1230	1221	1212	499	401.5	304	180.267	380.238	610.91	146.427	356.239		142.043		134.024	43.7592		33.4441	1052.53	3351.59	-1.67013	0.0608905	0.450926	411.172	1693.3	-2.0172	0.13477	0.768655	588.161	3565.38	-2.59952	0.00175633	0.130072	373.797	695.812	-0.873683	0.525396	0.999993	539.654	1062.89	-0.978615	0.229818	0.999863
Zlat_10015417	5758	2759	1510	698	1286	992	2171	2291.5	2412	7770	5039	2308	334.676	189.765	70.029	49.2132	77.9598		127.48		135.621	346.465		129.107	1144.54	3331.53	-1.54239	0.100722	0.560722	771.112	1694.03	-1.12306	0.427039	0.999979	3574.39	3523.11	0.0209013	0.983376	0.999946	700.991	489.139	0.532698	0.68559	0.999993	3286.48	1131.22	1.53958	0.109077	0.999863
Zlat_10001260	1585	1298	2004	5749	5617	5683	2894	2597.5	2301	3707	4677	5647	51.2777	49.6918	51.7303	225.613	189.531		94.5862		72.0133	92.0041		175.824	6544.48	1537.72	2.08935	0.00808842	0.154319	935.54	780.91	0.273345	0.810025	0.999979	5715.97	1631.57	1.80876	0.0168883	0.448778	847.985	2837.85	-1.72928	0.1113	0.999993	5226.78	6471.07	-0.307943	0.70507	0.999863
Zlat_10020592	1450	2182	1806	5622	8516	7069	4611	4420	4229	3070	2468	1866	28.9434	51.5404	28.7639	136.127	177.294		92.9837		81.6613	47.0117		35.8472	4908.07	1616.11	1.60264	0.00244784	0.0779055	1489.07	913.923	0.710634	0.619196	0.999979	6472.58	1719.05	1.9128	0.0320585	0.610216	1353.75	2756.27	-1.01938	0.463343	0.999993	5942.42	4910.59	0.275218	0.756872	0.999863
Zlat_10042568	139	2369	33	4226	5808	5017	1567	1673	1779	724	428.5	133	9.06221	182.766	1.71665	334.212	394.932		103.209		112.2	36.2112		8.34513	2350.97	584.01	2.00904	0.143058	0.644251	562.909	510.498	0.153413	NA	1	1183.56	629.392	0.910934	0.519018	0.999946	511.717	1702.11	-1.71921	0.244367	0.999993	1088.14	2386.74	-1.13323	0.355677	0.999863
Zlat_10008887	3699	1132	4654	2504	5152	3828	3287	4389	5491	1958	1807.5	1657	177.661	64.3375	178.353	145.886	258.083		159.491		255.126	72.1448		76.5934	2704.81	3165.57	-0.22692	0.790735	0.977994	1672.52	1432.18	0.229719	0.836919	0.999979	2330.65	3350.49	-0.523605	0.54611	0.999946	1511.67	1491.45	0.0256387	0.981022	0.999993	2135.79	2704	-0.340315	0.579231	0.999863
Zlat_10012914	9328	4362	9449	2518	353	1435.5	2172	1209.5	247	550	655	760	1552.84	859.279	1255.08	508.471	61.2899		365.281		39.777	70.2402		121.762	1065.54	7589.45	-2.83254	0.00308373	0.0902227	411.12	3624.65	-3.11742	0.0271198	0.358472	1945.57	8037.05	-2.04634	0.044123	0.697189	373.952	605.743	-0.675231	0.641544	0.999993	1784.32	1065.98	0.743353	0.500812	0.999863
Zlat_10006719	1409	311	2176	1225	2683	1954	129	144	159	6927	9537.5	12148	53.6875	14.0228	66.1561	56.6202	106.625		4.96572		5.8608	202.485		445.481	5218.36	1307.06	1.99712	0.100257	0.560349	277.357	572.953	-1.11239	0.382404	0.999979	9817.99	1383.38	2.82731	0.00697257	0.283204	242.269	1638.76	-2.82834	0.019863	0.999993	8964.78	5103.85	0.812891	NA	1
Zlat_10032274	15946	453	7450	2004	1804	1904	1437	1221.5	1006	3961	6739	9517	1798.8	60.4701	670.557	274.222	212.249		163.764		109.781	342.785		1033.22	2540.86	8684.9	-1.77348	0.157703	0.667052	412.168	3645.08	-3.12405	0.0354545	0.410075	6884.98	9152.95	-0.410826	0.753906	0.999946	374.746	1032.22	-1.43504	0.25642	0.999993	6279.12	2506.03	1.32549	0.197954	0.999863
Zlat_10005967	1814	8512	1695	2998	2822	2910	3241	3168.5	3096	2366	1465	564	73.5313	408.298	54.8217	147.414	119.308		132.722		121.404	73.5758		22.0027	1550.7	3110.67	-1.00375	0.225312	0.757035	1395.65	2251.11	-0.686746	0.561616	0.999979	1916.9	3330.78	-0.796963	0.348136	0.999946	1254.64	1042.12	0.271105	0.808652	0.999993	1762.75	1566.67	0.169681	0.83434	0.999863
Zlat_10009707	1303	1273	245	3853	6068	4960.5	9796	9141	8486	1093	613	133	27.5826	31.8881	4.13813	98.9378	133.971		209.493		173.776	17.7499		2.70959	2578.88	865.487	1.57566	0.0855824	0.52161	3080.59	503.315	2.61641	0.0891045	0.64792	1862.04	918.422	1.01992	0.392849	0.999946	2800.69	1734.02	0.694298	0.643895	0.999993	1712.27	2606.22	-0.606067	0.599309	0.999863
Zlat_10001696	955	509	2345	5422	3684	4553	3072	3897	4722	2617	4082	5547	76.5182	48.2603	149.917	526.98	307.863		248.664		366.003	160.861		427.742	5414.98	1226.62	2.14216	0.0241012	0.28204	1866.29	561.334	1.73407	0.101878	0.683561	4590.25	1300.92	1.81902	0.0627123	0.803028	1672.43	2330.85	-0.477487	0.622468	0.999993	4190.86	5352.23	-0.352808	0.699368	0.999863
Zlat_10041346	2405	3925	4075	1595	1652	1623.5	1686	1958.5	2231	5011	5644.5	6278	46.6485	90.0893	63.0665	37.5281	33.4202		33.0377		41.8619	74.5646		117.194	2921.67	3089.16	-0.0810597	0.929723	0.992087	787.77	1717.39	-1.11371	0.298049	0.96629	5015.51	3286.79	0.60959	0.511142	0.999946	710.522	1050.53	-0.552422	0.586932	0.999993	4582.19	2869.37	0.675623	0.542478	0.999863
Zlat_10006319	1487	6453	1492	3259	2617	2938	3889	4014	4139	2823	2490.5	2158	103.226	530.091	82.6409	274.432	189.478		272.738		277.952	150.34		144.176	2225.9	2467.39	-0.14896	0.835443	0.98195	1351.1	1751.43	-0.368002	0.805903	0.999979	2788.96	2640.55	0.0786679	0.915077	0.999946	1228.25	1208.42	0.0306267	0.982262	0.999993	2555.75	2222.75	0.201551	0.715792	0.999863
Zlat_10043138	1608	4132	4101	3137	3073	3105	1334	1177.5	1021	3497	3534	3571	411.516	1251.33	837.41	973.84	820.237		344.894		252.768	686.565		879.533	5188.91	2831.47	0.873505	0.337619	0.842966	3213.94	1633.42	0.970567	0.455373	0.999979	3362.8	3017.69	0.156	0.840077	0.999946	2800.34	1919.76	0.538152	NA	1	3076.22	5100.86	-0.729412	0.449899	0.999863
Zlat_10002149	12193	729	21347	880	1402	1141	983	944.5	906	1647	2023.5	2400	593.941	42.0214	829.693	51.9982	71.229		48.3744		42.6931	61.5477		112.514	8044.73	11677.1	-0.537692	0.720716	0.969167	656.604	4881.79	-2.90501	0.0181243	0.293156	1917.67	12352.7	-2.68758	0.0305831	0.599042	582.331	2104.72	-1.86418	NA	1	1751.45	7829.64	-2.1604	NA	1
Zlat_10033057	1694	2263	3904	2610	1927	2268.5	2450	2109.5	1769	2784	6249	9714	287.586	454.621	528.825	537.486	341.202		420.194		290.522	362.584		1587.14	3155.74	2393.05	0.398618	0.648616	0.954977	711.676	1240.45	-0.787398	0.566131	0.999979	7073.53	2543.89	1.47531	0.123669	0.982058	647.055	1264.12	-0.95144	0.468571	0.999993	6448.85	3110.75	1.05204	0.313518	0.999863
novel.1967	2212	216	2084	109	653	381	62	128	194	7192	12480.5	17769	152.118	17.5776	114.351	9.09273	46.8365		4.30741		12.9061	379.428		1176.03	10790	1570.76	2.78011	NA	1	192.137	672.266	-1.8885	0.146807	0.794382	11369.5	1659.27	2.77655	0.0997803	0.931803	168.219	2554.05	-3.98367	NA	1	10358.5	10477.1	-0.0164202	0.993564	0.999863
Zlat_10000730	3402	2544	3098	2427	3325	2876	2508	3206.5	3905	3799	3310	2821	103.794	91.8474	75.4168	89.8218	105.805		77.303		115.254	88.9188		82.8331	2683.03	2866.7	-0.0959521	0.8927	0.989185	1076.9	1471.68	-0.441468	0.752369	0.999979	3005.45	3039.93	-0.0165442	0.982389	0.999946	978.856	1281.55	-0.379364	0.778021	0.999993	2752.8	2663.86	0.047646	0.948477	0.999863
Zlat_10045240	12	1381	18	5767	7160	6463.5	5583	6850.5	8118	1085	623.5	162	0.690462	94.0293	0.826379	402.515	429.683		324.531		451.861	47.8932		8.9709	2968.65	313.093	3.24463	0.0397234	0.368936	2301.63	286.21	3.01029	0.0972095	0.672148	1403.41	338.174	2.05257	0.183311	0.999946	2092.13	2186.18	-0.0603301	0.969987	0.999993	1290.69	3016.98	-1.225	0.342898	0.999863
Zlat_10005538	1684	5152	1203	5488	4879	5183.5	6724	6729	6734	1436	936.5	437	120.311	435.563	68.5769	475.61	363.556		485.312		465.408	78.7053		30.0474	2580.52	2167.71	0.251876	0.776277	0.976098	2265.77	1480.62	0.61755	0.684167	0.999979	2161.56	2315.91	-0.0993817	0.917483	0.999946	2059.81	1817.95	0.183736	0.903398	0.999993	1986.41	2614.59	-0.396583	0.704757	0.999863
novel.2046	2278	4732	2002	439	651	545	1656	930	204	1000	511.5	23	157.923	388.193	110.74	36.9173	47.0706		115.98		13.6811	53.1836		1.53455	282.207	2560.48	-3.17665	1.52052e-05	0.00287094	316.059	1594.4	-2.30596	0.105157	0.693009	922.371	2728.74	-1.56441	0.183082	0.999946	287.482	190.6	0.619873	0.665322	0.999993	849.348	285.267	1.57269	0.203708	0.999863
Zlat_10025010	559	3180	1313	3480	2708	3094	7452	8661.5	9871	11513	6044	575	28.4418	191.462	53.3038	214.782	143.705		383.043		485.851	449.386		28.1563	2484.21	1330.86	0.899859	0.209875	0.739777	2911.66	909.28	1.68191	0.273981	0.951228	4723.72	1424.27	1.72965	0.0793216	0.8726	2646.73	1305.72	1.02246	0.474506	0.999993	4359.97	2476.8	0.816084	0.382905	0.999863
Zlat_10019688	5099	930	1774	4579	6461	5520	11867	13163.5	14460	805	549	293	313.369	67.6339	86.9907	341.362	414.14		736.787		859.679	37.9535		17.3301	2784.03	2756.77	0.0145937	0.988657	0.998854	4427.23	1247.5	1.8292	0.235329	0.920837	1123.49	2908.27	-1.37183	0.199588	0.999946	4024.51	1916.39	1.07217	0.485627	0.999993	1032.19	2817.42	-1.44868	0.131098	0.999863
Zlat_10016090	5295	1705	3946	3495	5312	4403.5	2804	2247.5	1691	4039	4059	4079	179.428	68.3691	106.691	143.663	187.741		95.9914		55.4326	104.999		133.027	3583.6	3690.5	-0.0424954	0.958717	0.995768	759.009	1717.44	-1.16508	0.401685	0.999979	4530.22	3902.73	0.215102	0.798142	0.999946	690.131	1837.28	-1.39913	0.292382	0.999993	4147	3569.52	0.216471	0.731838	0.999863
Zlat_10007835	1385	2649	3619	3069	5012	4040.5	2212	2193	2174	6014	4710	3406	29.4639	66.6857	61.4295	79.1972	111.206		47.5395		44.7401	98.1497		69.7344	3916.74	2266.78	0.788639	0.283845	0.80376	1365.57	1232.29	0.143325	0.891762	0.999979	5092.63	2412.76	1.0777	0.09225	0.914504	1214.4	1826.7	-0.594005	0.541088	0.999993	4671.58	3884.95	0.26642	0.682722	0.999863
Zlat_10014062	1697	4527	190	2000	2405	2202.5	5606	5064.5	4523	2106	1607.5	1109	54.388	171.689	4.85873	77.7543	80.392		181.512		140.231	51.7804		34.207	1506.29	1715.24	-0.187504	0.849807	0.983448	1707.49	1224.61	0.484088	0.760737	0.999979	1745.01	1832.49	-0.0706478	0.944106	0.999946	1552.39	858.986	0.859235	0.54031	0.999993	1601.16	1508.11	0.0863285	0.857185	0.999863
novel.2206	194	2676	60	4076	4090	4083	7728	8910	10092	3067	1574	81	5.04768	82.3923	1.24563	128.646	110.991		203.136		254.018	61.2194		2.02832	2221.35	681.329	1.70478	0.150545	0.656437	2995.44	585.595	2.35713	0.167562	0.830058	2258.09	733.768	1.62152	0.249404	0.999946	2722.9	1469.76	0.89233	0.548962	0.999993	2080.42	2242.22	-0.108102	0.92507	0.999863
Zlat_10026509	2007	2378	417	4022	4154	4088	4134	3755	3376	2171	1532.5	894	41.8141	58.627	6.93201	101.646	90.2648		87.0113		68.0416	34.6993		17.9256	2023.36	1437.09	0.494144	0.611239	0.947681	1265.9	865.534	0.555465	0.708423	0.999979	1762.64	1526.81	0.207358	0.803945	0.999946	1150.91	1424.31	-0.300876	0.838815	0.999993	1618.72	2050.14	-0.341407	0.685551	0.999863
Zlat_10016037	4279	3409	1830	5557	6190	5873.5	4624	4808.5	4993	3286	2430.5	1575	95.783	90.2993	32.6848	150.89	144.515		104.567		108.12	56.4286		33.9304	3753.57	2997.6	0.324646	0.635922	0.952383	1817.45	1627.49	0.164936	0.883343	0.999979	2911.82	3178.13	-0.126121	0.859162	0.999946	1643.62	2235.32	-0.437819	0.689135	0.999993	2672.91	3766.58	-0.494918	0.351227	0.999863
Zlat_10018871	551	667	92	10703	4589	7646	2587	4130.5	5674	149	783	1417	35.6517	51.07	4.74969	840.055	309.688		169.105		355.153	7.39607		88.2391	3606.88	390.525	3.20758	0.0103742	0.177569	1384.64	237.614	2.5491	0.0923885	0.659119	1170.79	414.961	1.49622	0.197578	0.999946	1258.45	2693.26	-1.09257	0.497168	0.999993	1067.86	3666.82	-1.78019	0.19311	0.999863
Zlat_10004304	5460	1562	4052	1841	3252	2546.5	4015	4081.5	4148	3819	2800.5	1782	145.825	49.3665	86.3491	59.644	90.5873		108.332		107.171	78.2483		45.8047	3184.25	3757.14	-0.239015	0.802946	0.979679	1602.99	1728.73	-0.103216	0.924745	0.999979	2296.73	3972.17	-0.790353	0.382137	0.999946	1447.39	1313.08	0.14709	0.884436	0.999993	2107.65	3142.82	-0.576052	0.507428	0.999863
Zlat_10009199	1272	2165	555	4654	4849	4751.5	3860	4813	5766	2555	1658.5	762	57.245	115.297	19.9293	254.068	227.604		175.496		251.028	88.2118		33.004	2627.09	1147	1.19599	0.109219	0.577169	1616.82	720.324	1.17195	0.429357	0.999979	1965.13	1221.3	0.686381	0.358627	0.999946	1469.64	1718.06	-0.219873	0.879034	0.999993	1806.31	2650	-0.553176	0.430244	0.999863
Zlat_10043275	2944	2435	3718	3448	3821	3634.5	5124	4437.5	3751	3966	3155.5	2345	114.987	112.543	115.869	163.362	155.655		202.185		141.728	118.836		88.1486	3228.76	2860.11	0.174595	0.799158	0.978689	1496.95	1454.84	0.047552	0.973293	0.999979	3088.08	3034.77	0.0251174	0.969576	0.999946	1361.02	1590.86	-0.218607	0.8734	0.999993	2831.79	3209.9	-0.180466	0.766885	0.999863
Zlat_10014039	5392	5031	2897	1229	2994	2111.5	1019	1299	1579	3354	5256.5	7159	182.715	201.739	78.3288	50.5184	105.816		34.8842		51.7611	87.1913		233.474	4117.03	4125.49	-0.00333913	0.997355	0.999975	505.952	2277.07	-2.15245	0.0517113	0.501645	4983.01	4377.76	0.18671	0.857322	0.999946	456.896	1420.33	-1.61746	0.127825	0.999993	4543.93	4038.37	0.170325	0.888667	0.999863
Zlat_10000797	4360	1491	5153	1371	2966	2168.5	1514	1535.5	1557	6607	4264	1921	124.598	50.4211	117.498	47.5263	88.4039		43.7099		43.0437	144.848		52.834	4176.19	3660.34	0.189909	0.859869	0.984625	516.948	1677.24	-1.67815	0.214599	0.898928	3249.08	3874.47	-0.253902	0.780013	0.999946	469.952	1449.16	-1.60427	0.218084	0.999993	2987.47	4097.11	-0.45533	0.660019	0.999863
Zlat_10045937	1870	2053	1771	4499	4788	4643.5	4734	5861.5	6989	2196	1270	344	87.8464	114.125	66.3818	256.372	234.592		224.668		317.61	79.1407		15.5526	2400.52	1740.8	0.464269	0.533889	0.92822	1969.17	951.366	1.05422	0.466637	0.999979	1626.21	1848.98	-0.184793	0.816308	0.999946	1789.93	1639.73	0.130695	0.929746	0.999993	1496.59	2427.8	-0.69809	0.436134	0.999863
Zlat_10036734	6064	24	12399	731	1259	995	357	421.5	486	4773	7993.5	11214	182.415	0.854323	297.601	26.6742	39.5005		10.8492		14.1427	110.148		324.656	14612.3	6297.21	1.21433	0.498726	0.916822	1286.32	2588.42	-1.01919	0.516833	0.999979	7255.38	6662.65	0.12291	0.944605	0.999946	1120.01	3573.91	-1.6861	NA	1	6611.3	14199	-1.10278	0.538037	0.999863
Zlat_10008340	2377	2541	2968	2616	2628	2622	3738	3167.5	2597	2677	2920.5	3164	348.352	440.661	347.057	465.05	401.69		553.425		368.178	300.97		446.26	2231.73	2424.56	-0.120061	0.848136	0.983357	1068.85	1287.66	-0.259499	0.852789	0.999979	3972.8	2575.1	0.625513	0.361445	0.999946	971.808	1128.17	-0.205873	0.878822	0.999993	3637.38	2221.21	0.711924	0.286334	0.999863
Zlat_10021007	4901	4247	4862	2458	3009	2733.5	2925	3277	3629	9817	6086.5	2356	151.962	155.827	120.285	92.4496	97.3081		91.6233		108.851	233.515		70.3052	3443.46	4383.66	-0.348759	0.666483	0.958046	1102.02	2290.36	-1.04649	0.45393	0.999979	4287.41	4651.47	-0.117532	0.890444	0.999946	1001.77	1425.91	-0.500096	0.708965	0.999993	3945.43	3398.93	0.215467	0.819915	0.999863
Zlat_10017442	1811	5926	6192	1604	1312	1458	1436	1218.5	1001	6212	3672.5	1133	55.9501	216.648	152.637	60.1118	42.2759		44.8194		29.9167	147.231		33.6879	2673.39	3965.67	-0.569553	0.555876	0.934742	411.165	2302.1	-2.46077	0.0707401	0.58536	2650.31	4229.21	-0.674172	0.424647	0.999946	373.835	958.56	-1.3322	0.297209	0.999993	2441.06	2625.2	-0.104331	0.918983	0.999863
Zlat_10021405	1073	3444	691	5415	6316	5865.5	5572	5909	6246	790	529	268	54.9199	208.595	28.22	336.203	337.17		288.119		309.264	31.0201		13.2016	2742.78	1392.66	0.978076	0.350801	0.850819	1988.33	966.607	1.04484	0.491505	0.999979	1629.58	1488.45	0.130826	0.900955	0.999946	1807.52	1999.08	-0.141526	0.927706	0.999993	1497.3	2785.45	-0.895645	0.465356	0.999863
Zlat_10033444	2285	5907	3429	2094	2355	2224.5	2658	2758.5	2859	3488	2836.5	2185	83.7173	256.099	100.241	93.0634	89.9905		98.3816		101.331	98.0373		77.0447	1803.73	3272.32	-0.860076	0.137572	0.635153	1147.42	2019.29	-0.809457	0.459505	0.999979	2854.49	3489.91	-0.290142	0.61955	0.999946	1033.65	933.847	0.153588	0.878518	0.999993	2617.14	1797.29	0.542663	0.332805	0.999863
novel.3456	5380	1404	10205	4168	2630	3399	1301	1680	2059	6630	5872	5114	388.141	119.863	587.446	364.76	197.897		94.8231		143.701	366.949		355.083	6303.09	5638.29	0.160617	0.886115	0.988105	584.079	2476.25	-2.06525	0.0964494	0.669747	4619.73	5971.22	-0.370269	0.755248	0.999946	530.046	2260.27	-2.07191	0.0747916	0.999993	4228.5	6189.26	-0.549525	0.647777	0.999863
Zlat_10003244	1331	1233	2894	764	2073	1418.5	1515	1547	1579	2649	5410.5	8172	12.5052	13.7084	21.695	8.7072	20.3137		14.3799		14.3513	19.0932		73.8929	3135.58	1705.89	0.877754	0.414353	0.883913	630.266	841.014	-0.4035	0.703422	0.999979	5240.25	1811.3	1.53252	0.186971	0.999946	568.245	1037.47	-0.85565	0.417698	0.999993	4773.04	3071.67	0.636095	0.631568	0.999863
Zlat_10036607	38	633	0	3803	5559	4681	11672	16700	21728	121	60.5	0	1.02448	20.1945	0	124.37	156.312		317.902		566.676	2.50258		0	2115.29	153.593	3.78296	0.0380735	0.359812	5603.09	135.409	5.37209	0.00661279	0.168053	2527.6	165.561	3.93201	NA	1	5092.69	1567.13	1.70142	0.316353	0.999993	2322.59	2150.78	0.110776	0.959	0.999863
Zlat_10021259	1659	2863	1342	3824	4027	3925.5	4652	4888	5124	2542	1811.5	1081	136.76	279.283	88.2699	382.387	346.234		387.419		408.618	160.758		85.7629	2101.71	1700.19	0.306539	0.658253	0.956906	1644.94	1027.15	0.684982	0.637795	0.999979	2465.62	1810.08	0.446048	0.496975	0.999946	1495.37	1403.21	0.0970439	0.946805	0.999993	2264.29	2122.65	0.0927472	0.900635	0.999863
Zlat_10008082	882	389	1267	8303	8513	8408	8140	6827.5	5515	1916	1127	338	96.9436	50.5954	111.116	1107.03	975.91		903.868		586.399	161.559		35.7544	4053.85	830.681	2.28738	0.0224474	0.272396	2304.22	386.071	2.5812	0.077852	0.60909	3435.05	880.011	1.96499	0.0826621	0.883891	2095.04	2905.47	-0.468421	0.760716	0.999993	3158.02	4112.17	-0.380959	0.752307	0.999863
Zlat_10034088	1825	2241	1064	4821	5984	5402.5	5916	6402.5	6889	1339	1002	665	218.828	317.974	101.796	701.212	748.354		716.633		799.083	123.17		76.7402	2666.66	1540.71	0.791987	0.348965	0.849169	2153.9	891.336	1.27711	0.385227	0.999979	1822.31	1637.3	0.154715	0.846051	0.999946	1958.01	1869.76	0.0702812	0.962842	0.999993	1673.2	2701.56	-0.691418	0.461968	0.999863
Zlat_10037874	2853	4691	1489	1403	2765	2084	1407	1548.5	1690	2266	2706.5	3147	92.6495	180.268	38.5819	55.2678	93.6511		46.1599		53.0915	56.4529		98.3558	1642.27	2613.74	-0.670905	0.331605	0.83975	520.845	1613.42	-1.61244	0.245738	0.929968	2665.66	2782.33	-0.0620603	0.941359	0.999946	473.469	851.695	-0.826821	0.524891	0.999993	2435.65	1636.84	0.573416	0.478521	0.999863
Zlat_10013438	1335	3900	688	1328	2186	1757	3118	3689	4260	2663	1582.5	502	150.596	520.603	61.9253	181.72	257.193		355.335		464.877	230.456		54.5001	1596.28	1594	0.00128702	0.998706	0.999975	1478.76	1101.91	0.429218	0.718141	0.999979	1620.61	1702.94	-0.0713604	0.930888	0.999946	1333.91	769.715	0.799746	0.428999	0.999993	1491.47	1585.62	-0.0873209	0.905156	0.999863
Zlat_10043254	2681	124	40037	14	9124	4569	119	251.5	384	103	51.5	0	41.7148	2.28311	497.054	0.264238	148.066		1.87055		5.77992	1.22947		0	4429.29	13743.5	-1.63367	0.370254	0.860268	84.1543	5619.83	-5.98512	0.000194181	0.0191258	57.5928	14593.6	-7.98242	1.40484e-05	0.00488355	76.4765	1989.69	-4.62501	0.00313806	0.625185	53.123	4388.37	-6.3655	0.0006275	0.241451
Zlat_10013587	1312	1967	1515	3984	3135	3559.5	5585	5229.5	4874	2858	3573	4288	216.309	383.758	199.298	796.772	539.083		930.24		777.364	361.484		680.391	2486.68	1423	0.80528	0.132512	0.626074	1871.79	810.097	1.21461	0.295605	0.964701	4185.13	1513.65	1.4671	0.0362753	0.645431	1697	1416.74	0.266728	0.814578	0.999993	3826.36	2489.16	0.620158	0.365509	0.999863
Zlat_10047056	3544	3311	1622	3525	2465	2995	2132	2249.5	2367	9026	7411.5	5797	293.561	324.545	107.202	354.19	212.96		178.411		189.671	573.569		462.136	2868.89	2623.23	0.128786	0.864599	0.98479	756.982	1461.18	-0.935851	0.502482	0.999979	5816.38	2783.51	1.06319	0.266614	0.999946	688.146	1373.65	-0.983492	0.456032	0.999993	5328.86	2848.15	0.903984	0.342648	0.999863
Zlat_10003080	3471	3347	2705	1609	1972	1790.5	3134	3456	3778	2933	2846	2759	132.257	150.914	82.239	74.3689	78.3693		120.64		139.258	85.7354		101.176	2235.68	2945.31	-0.398459	0.618332	0.949135	1162.42	1596.2	-0.449161	0.749851	0.999979	2468.12	3126.31	-0.341247	0.693705	0.999946	1056.68	929.435	0.193824	0.885343	0.999993	2257.72	2207.1	0.0330524	0.972418	0.999863
Zlat_10023707	2780	448	4196	1574	2614	2094	1610	1725.5	1841	4276	3460	2644	305.559	58.2692	367.988	209.859	299.663		178.775		195.75	360.557		279.688	3013.28	2511.77	0.262322	0.811809	0.980008	1038.41	1084.11	-0.0669985	0.952366	0.999979	2787.65	2657.48	0.0689655	0.949714	0.999946	924.243	1171.48	-0.347492	0.720301	0.999993	2554.67	2967.56	-0.215821	0.827604	0.999863
Zlat_10027807	4834	498	9842	1208	2175	1691.5	5332	5788	6244	2880	2755	2630	204.153	24.888	331.65	61.8855	95.8043		227.494		255.099	93.3097		106.897	1997.57	5111.58	-1.35591	0.23808	0.76883	1947.11	2155.74	-0.142619	0.925676	0.999979	2782.46	5410.54	-0.959468	0.386882	0.999946	1770.02	844.97	1.0717	0.439638	0.999993	2547.18	1973.52	0.368746	0.649462	0.999863
Zlat_10015568	887	5034	531	5499	4384	4941.5	5984	6706.5	7429	1511	1116	721	19.2518	129.292	9.19582	144.779	99.2419		131.211		155.982	25.1593		15.0607	2547.33	1617.91	0.655029	0.498156	0.916822	2255.32	1240.36	0.866078	0.583245	0.999979	1358.55	1735.08	-0.353046	0.691376	0.999946	2050.15	1758.94	0.224666	0.88072	0.999993	1247.12	2577.6	-1.04782	0.182411	0.999863
Zlat_10030130	10558	207	23149	1340	1441	1390.5	515	571	627	1318	2447	3576	582.098	13.505	1018.35	89.6174	82.862		28.6848		33.441	55.7462		189.747	3627.92	11494.3	-1.66395	0.251477	0.777802	192.043	4741.56	-4.58446	0.00225361	0.0871685	2378.59	12164.5	-2.35465	0.107646	0.95103	174.574	1156.88	-2.67248	0.0312767	0.999993	2167.52	3549.65	-0.711532	0.579197	0.999863
Zlat_10032310	2118	114	5160	3142	4475	3808.5	2036	1584.5	1133	5666	6328	6990	71.4887	4.55331	138.966	128.644	157.536		69.4255		36.9946	146.715		227.065	6040.06	2485.04	1.28118	0.319927	0.829842	1062.88	1032.49	0.0361631	0.97721	0.999979	6424.48	2631.03	1.28795	0.297113	0.999946	943.603	2264.91	-1.27128	0.202536	0.999993	5873.97	5940.69	-0.016116	0.986454	0.999863
Zlat_10003977	6873	1573	13835	883	521	702	1108	1655.5	2203	5765	7748	9731	566.576	153.444	909.995	88.2969	44.7946		92.2744		175.68	364.583		772.025	12452.9	7407.13	0.749403	0.63054	0.951323	555.247	3221.22	-2.51921	0.0731195	0.592566	6745.14	7844.39	-0.217868	0.877399	0.999946	504.658	3020.31	-2.56748	0.0946587	0.999993	6153.02	12098.1	-0.975403	0.578495	0.999863
Zlat_10001863	4987	1602	12837	721	970	845.5	1332	1532	1732	10768	6861.5	2955	185.89	70.6628	381.794	32.6006	37.7108		50.1593		62.4543	307.92		106.008	5843.84	6361.05	-0.12255	0.929986	0.992087	863.425	2791.9	-1.69701	0.123291	0.744936	4585.67	6742.1	-0.556062	0.638288	0.999946	769.872	1534.26	-0.997636	NA	1	4217.94	5688.04	-0.431227	0.766071	0.999863
Zlat_10011575	2255	3424	5487	2485	1883	2184	2319	2510	2701	9600	5990	2380	51.6916	92.8791	100.359	69.0992	45.0195		53.7037		59.8956	168.822		52.5064	3261.6	3367.57	-0.0466455	0.958406	0.995768	844.403	1772.65	-1.05812	0.444977	0.999979	4183.39	3581.43	0.224156	0.801938	0.999946	767.605	1267.57	-0.711379	0.591421	0.999993	3849.29	3211.61	0.261685	0.796414	0.999863
Zlat_10012042	1412	390	1617	6317	8846	7581.5	3554	2963	2372	4644	5422.5	6201	36.2981	11.8638	33.1671	196.985	237.177		92.2989		58.9876	91.5855		153.417	6275.51	1148.66	2.44993	0.00473284	0.113898	1557.46	517.545	1.58852	0.13443	0.768236	6946.12	1215.33	2.51503	0.00563368	0.253196	1391.97	3194.02	-1.19876	0.220661	0.999993	6355.73	6248.57	0.0246008	0.970966	0.999863
novel.2089	1935	2966	2860	1373	2217	1795	2672	3071	3470	4335	4201	4067	19.0243	34.5073	22.4359	16.3747	22.7337		26.5396		33.0031	32.6966		38.4826	2726.39	2310.91	0.23785	0.783597	0.977135	1201.68	1288.64	-0.0928776	0.931435	0.999979	3761.48	2458.19	0.613543	0.437861	0.999946	1085.06	1037.55	0.0733005	0.94275	0.999993	3441.35	2682.98	0.359536	0.713468	0.999863
Zlat_10006606	1863	1709	819	3531	4259	3895	3404	4471.5	5539	1023	2637.5	4252	54.6985	59.3766	19.1864	125.757	130.421		100.968		157.322	23.0422		120.148	2371.27	1361.41	0.801005	0.240407	0.770262	1501.37	757.337	0.993418	0.493653	0.999979	3291.53	1444.44	1.18814	0.216771	0.999946	1364.67	1451.97	-0.0833672	0.953034	0.999993	3001.84	2383.18	0.332595	0.714135	0.999863
Zlat_10016388	1759	7368	2130	1795	1244	1519.5	2380	2783	3186	1631	1101.5	572	46.6162	231.063	45.04	57.7043	34.3849		63.7203		81.6796	33.1597		14.5891	914.607	2976.08	-1.70155	0.016646	0.231543	935.478	2064.66	-1.13252	0.438845	0.999979	1841.84	3183.46	-0.789307	0.344059	0.999946	850.356	573.221	0.579017	0.677497	0.999993	1692.27	920.164	0.878606	0.263041	0.999863
Zlat_10026591	10584	68	3524	4434	7720	6077	9092	7640	6188	2158	1983.5	1809	860.087	6.53902	228.495	437.08	654.315		746.418		486.452	134.533		141.479	3852.36	5263.9	-0.450336	0.739207	0.971402	2578.36	2188.81	0.238963	0.886797	0.999979	3280.27	5542.21	-0.756607	0.585607	0.999946	2344.29	2276.69	0.0456289	0.974809	0.999993	3007.83	3864.85	-0.361741	0.60403	0.999863
Zlat_10016500	1562	4280	1073	5897	5013	5455	5685	5476	5267	1718	1116	514	140.224	454.67	76.8581	642.164	469.371		515.587		457.406	118.318		44.4086	2705.78	1887.78	0.519726	0.558759	0.935484	1844.72	1266.01	0.547828	0.714758	0.999979	2170.87	2015.56	0.107225	0.904857	0.999946	1677.07	1913.58	-0.18593	0.901708	0.999993	1995.08	2742.1	-0.459011	0.649499	0.999863
Zlat_10028931	6675	1104	23551	1729	1488	1608.5	438	1275.5	2113	857	1171.5	1486	497.621	97.3929	1400.89	156.356	115.698		32.9876		152.386	49.0133		106.617	7870.11	10301.5	-0.38854	0.783893	0.977135	1053.2	4345.14	-2.05367	0.106253	0.695265	1209.95	10919.6	-3.1742	0.00744759	0.292638	930.24	2183.21	-1.24027	0.300187	0.999993	1104.88	7670.7	-2.79557	NA	1
Zlat_10033271	1737	307	1909	313	400	356.5	370	270	170	9727	6122	2517	156.755	32.7847	137.46	34.2641	37.6494		33.7329		14.8411	673.42		218.608	1288.71	1349.8	-0.0677064	0.957446	0.995529	160.989	591.065	-1.90248	0.0949477	0.666041	3967.74	1427.16	1.47526	0.249274	0.999946	143.371	378.028	-1.42206	0.199055	0.999993	3650.62	1257.95	1.53782	0.277114	0.999863
Zlat_10038687	4130	3730	4099	1412	1124	1268	2523	2462.5	2402	4787	4728.5	4670	127.825	136.611	101.226	53.0119	36.2834		78.8883		71.9176	113.662		139.105	2547.57	3727.76	-0.549859	0.571319	0.939788	1018.53	1961.15	-0.937579	0.368981	0.999929	4057.84	3956.15	0.0365015	0.967834	0.999946	917.802	884.974	0.0606539	0.952464	0.999993	3711.08	2499.07	0.570857	0.608522	0.999863
Zlat_10011115	13326	580	2994	1014	3267	2140.5	6434	6450.5	6467	1747	1478	1209	1011.04	52.0721	181.245	93.3206	258.519		493.148		474.642	101.682		88.2785	2592.89	6279.38	-1.2763	0.310716	0.822834	2171.95	2670.88	-0.294741	0.85171	0.999979	1556.34	6609.88	-2.08649	0.0755957	0.859585	1974.51	1072.84	0.884314	0.530369	0.999993	1426.52	2559.78	-0.843066	0.318519	0.999863
Zlat_10006568	1571	3823	876	5159	5137	5148	4443	5000.5	5558	1251	1005	759	119.721	344.753	53.2654	476.904	408.299		342.057		409.74	73.1367		55.6668	2540.85	1728.78	0.55596	0.534893	0.928945	1681.54	1148.79	0.554864	0.710482	0.999979	1964.76	1844.72	0.0910398	0.91551	0.999946	1528.56	1794.06	-0.226189	0.880073	0.999993	1803.37	2574.92	-0.514103	0.594528	0.999863
Zlat_10008046	40	313	10	4891	5381	5136	2067	2270.5	2474	1130	744	358	1.69348	15.6811	0.337807	251.183	237.607		88.4078		101.325	36.7015		14.587	2423.45	87.396	4.79118	0.00011541	0.0111853	763.709	71.693	3.42402	0.0324369	0.392686	1248.96	93.9275	3.7305	0.00127768	0.10774	694.243	1758.73	-1.33035	0.373311	0.999993	1147.75	2460.38	-1.10024	0.303368	0.999863
Zlat_10029807	704	5633	1081	3747	4163	3955	5332	5444	5556	2217	1433.5	650	21.4789	203.371	26.3156	138.674	132.471		164.346		163.983	51.8907		19.086	2176.65	1851.77	0.233363	0.785999	0.977367	1981.96	1403.76	0.502275	NA	1	1816.56	1986.91	-0.12934	0.883544	0.999946	1795.33	1424.97	0.338591	0.773103	0.999993	1669.76	2195.84	-0.39539	0.587207	0.999863
Zlat_10025857	973	678	1360	3796	6763	5279.5	6319	5671	5023	1695	1627.5	1560	76.5299	63.1043	85.3504	362.174	554.798		502.108		382.189	102.276		118.088	2555.05	959	1.41437	0.120774	0.602272	1912.14	471.85	2.02365	0.159773	0.8168	3314.89	1017.08	1.70475	0.0484129	0.729482	1738.46	1795.41	-0.0423009	0.977664	0.999993	3040.14	2589.35	0.231213	0.814771	0.999863
Zlat_10023780	1542	800	2089	1632	2701	2166.5	2368	2518	2668	3204	3446.5	3689	112.991	69.3681	122.137	145.062	206.424		175.296		189.122	180.11		260.154	2567.68	1438.66	0.83533	0.34321	0.84524	847.261	683.201	0.322269	0.81561	0.999979	3255.6	1524.53	1.09452	0.220616	0.999946	770.212	1086.21	-0.483695	0.71416	0.999993	2976.45	2536.73	0.230942	0.797303	0.999863
Zlat_10040584	1881	11541	3835	360	936	648	603	603	603	1433	5281	9129	67.9001	492.987	110.457	15.7637	35.2398		21.9902		21.057	39.6838		317.152	4835.68	4477.96	0.110577	0.934592	0.992706	203.042	3156.12	-3.91196	0.00437695	0.132244	5334.91	4795.61	0.153611	0.907014	0.999946	184.585	1253.35	-2.71977	0.049376	0.999993	4852.07	4705.39	0.044377	NA	1
Zlat_10000462	236	1159	79	3800	7695	5747.5	7864	7924.5	7985	977	506	35	7.96569	46.292	2.12758	155.585	270.892		268.154		260.725	25.2983		1.13695	2657.46	371.224	2.83951	0.0143441	0.214139	2668.1	285.167	3.22899	NA	1	1565.48	397.962	1.97573	0.14698	0.999946	2425.55	1918.84	0.340854	0.828388	0.999993	1440.12	2698	-0.905748	0.520817	0.999863
Zlat_10024255	15178	759	5622	3694	5903	4798.5	2962	3020.5	3079	964	1403.5	1843	616.705	36.4935	182.264	182.068	250.157		121.584		121.023	30.0487		72.0693	4163.29	7873.56	-0.919369	0.4178	0.886339	1225.85	3347.15	-1.44405	0.238735	0.924075	1909.87	8295.69	-2.11897	0.0722794	0.847807	1105.39	2058.69	-0.889672	0.376944	0.999993	1746.11	4140.11	-1.24557	0.104924	0.999863
Zlat_10046139	1069	9225	936	540	756	648	238	254.5	271	4735	5989	7243	154.03	1572.92	107.61	94.3832	113.613		34.6446		37.7741	523.4		1004.4	794.079	2735.8	-1.78612	0.0774205	0.499194	85.6293	2177.75	-4.57658	NA	1	5236.06	2938.89	0.833044	0.504502	0.999946	77.8419	331.999	-1.96806	0.0858965	0.999993	4778.73	784.121	2.60833	0.0270874	0.999863
Zlat_10044639	5909	2598	2574	1494	1221	1357.5	6706	6320	5934	2647	2029	1411	144.741	75.3056	50.3076	44.3916	31.1939		165.947		140.612	49.7412		33.2634	1896.63	3691.9	-0.961625	0.307724	0.820486	2428.22	1822.8	0.417846	0.706031	0.999979	1891.4	3904.73	-1.04577	0.189509	0.999946	2194.7	756.853	1.54062	0.133808	0.999993	1735.01	1869.37	-0.106758	0.897919	0.999863
Zlat_10008248	28481	199	13662	572	873	722.5	2045	1422	799	2278	1948	1618	6782.63	56.0798	2596	165.239	216.837		492.001		184.071	416.181		370.837	1328.02	15490.8	-3.54464	0.0140029	0.210993	481.313	6431.71	-3.72461	0.0192431	0.302062	1550.52	16323	-3.39619	0.018707	0.473822	437.692	470.849	-0.08375	0.948994	0.999993	1419.89	1303.72	0.12386	0.912217	0.999863
Zlat_10001336	462	694	390	549	1300	924.5	809	888	967	4962	12563.5	20165	24.9895	44.4208	16.8317	36.0215	73.3391		44.2073		50.5987	205.901		1049.73	6571.85	455.979	3.84907	NA	1	298.691	267.052	0.196328	0.882338	0.999979	12126.2	485.074	4.64374	0.000567049	0.0641783	271.523	1714.02	-2.62823	0.0599618	0.999993	11035.4	6395.74	0.787036	0.639213	0.999863
Zlat_10002774	5186	6038	2079	1267	1501	1384	1472	1446.5	1421	10143	7795	5447	285.922	393.93	91.4571	84.7353	86.3122		81.9884		75.7889	429.009		289.024	2451.99	4006.92	-0.709207	0.462278	0.902654	487.168	2343.77	-2.24602	0.103005	0.686963	5782.83	4256.76	0.441983	0.672431	0.999946	442.889	884.666	-0.976031	0.44718	0.999993	5302.29	2408.43	1.13893	0.328461	0.999863
Zlat_10038380	3068	2370	2573	2113	2588	2350.5	3183	3208	3233	3585	3802.5	4020	220.106	201.204	147.287	183.886	193.65		230.698		224.378	197.311		277.565	2389.36	2531.98	-0.0841987	0.909047	0.990509	1080.1	1314.2	-0.273919	0.844625	0.999979	3858.47	2685.15	0.522941	0.486882	0.999946	981.91	1095.24	-0.148161	0.911917	0.999993	3529.23	2368.04	0.576045	0.454607	0.999863
Zlat_10002629	1193	1153	596	9511	5977	7744	1001	1927	2853	136	1358.5	2581	38.6687	44.2242	15.4139	373.954	202.06		32.7781		89.4578	3.38177		80.5136	3711.26	907.289	2.03267	0.0449303	0.390113	645.15	506.156	0.365039	0.794864	0.999979	1606.9	962.918	0.738498	0.542827	0.999946	586.309	2711.86	-2.19717	0.145106	0.999993	1461.84	3768.32	-1.36657	0.317694	0.999863
Zlat_10003976	383	1751	351	3229	4829	4029	3924	4285	4646	1579	1065.5	552	9.08313	49.1398	6.6419	92.8919	119.446		94.0147		106.589	28.7279		12.5991	2009.05	644.474	1.64048	0.0662963	0.467564	1441.4	464.975	1.63825	0.278672	0.953083	1332.19	689.991	0.948901	0.233676	0.999946	1310.3	1391	-0.0803888	0.95654	0.999993	1224.01	2033.94	-0.733069	0.38034	0.999863
Zlat_10017821	2404	2844	1705	4142	5393	4767.5	4492	4404	4316	1485	1132	779	206.101	288.526	116.632	430.753	482.228		389.058		357.951	97.6691		64.2754	2481.37	2101.87	0.240086	0.744366	0.971995	1483.27	1191.17	0.322738	0.822119	0.999979	1810.1	2233.21	-0.302807	0.674721	0.999946	1348.46	1676.86	-0.308622	0.832162	0.999993	1661.61	2508.19	-0.59436	0.465117	0.999863
Zlat_10038372	1681	6956	2454	3852	2641	3246.5	2795	3073.5	3352	2772	1991.5	1211	84.0328	411.483	97.8822	233.582	137.697		141.154		162.1	106.306		58.2622	1950.67	2957.83	-0.600305	0.384424	0.867687	1033.79	2009.61	-0.950221	0.515185	0.999979	2148.64	3162.82	-0.557854	0.399506	0.999946	939.761	1224.3	-0.37256	0.789914	0.999993	1972.76	1962.66	0.00695718	0.990706	0.999863
Zlat_10010364	549	5740	786	586	2019	1302.5	98	105	112	1549	3939	6329	105.769	1308.6	120.825	136.948	405.694		19.074		20.8737	228.94		1173.5	3308.24	1721.33	0.942016	0.437986	0.893753	35.3276	1362.39	-5.08768	NA	1	5365.26	1849.48	1.53629	0.155455	0.999946	32.1148	1048.33	-4.81514	6.19624e-05	0.0997198	4896.29	3236.64	0.597487	0.624124	0.999863
Zlat_10017412	717	2517	1721	3010	3239	3124.5	1886	1852	1818	5818	4058.5	2299	27.5034	114.251	52.674	140.058	129.585		73.0868		67.4619	171.209		84.8728	2486.84	1376.35	0.852908	0.17445	0.692135	852.672	852.183	0.00454712	0.996685	0.999979	3669.65	1469.2	1.32044	0.0435344	0.694655	765.296	1302.5	-0.762298	0.440238	0.999993	3370.13	2479.28	0.443269	0.437873	0.999863
Zlat_10007363	4103	6846	2821	963	377	670	461	371.5	282	986	606	226	1050.03	2073.23	576.039	298.951	100.628		119.188		69.8146	193.581		55.6635	400.649	3995.83	-3.31627	6.38686e-06	0.0014638	125.45	2428.24	-4.19496	0.0010568	0.0555093	603.709	4253.55	-2.81594	2.68919e-05	0.00769855	114.065	255.922	-1.09056	0.398916	0.999993	555.367	403.424	0.460062	0.54905	0.999863
Zlat_10023745	2909	2177	6147	1847	1773	1810	2280	3122.5	3965	10709	6760	2811	55.5447	49.189	93.6505	42.7798	35.3089		43.9808		73.2384	156.868		51.6561	5246.34	3558.51	0.559762	0.618907	0.949332	1048.03	1709.44	-0.69658	0.62011	0.999979	4788.17	3776.17	0.342582	0.713087	0.999946	952.587	1628.11	-0.76414	0.580586	0.999993	4404.7	5129.05	-0.219394	0.851886	0.999863
Zlat_10044932	4599	1549	10664	4918	2644	3781	1651	2192	2733	3852	3339.5	2827	316.693	126.223	585.928	410.806	189.895		114.856		182.059	203.492		187.354	5924.2	5510.28	0.104307	0.923082	0.991737	865.318	2438.01	-1.48489	0.187816	0.861126	2818.85	5839.61	-1.05086	0.306602	0.999946	780.964	2271.56	-1.52925	0.140812	0.999993	2581.43	5830.29	-1.17529	0.242439	0.999863
Zlat_10034393	6087	3917	6731	1206	1410	1308	5215	4626.5	4038	5199	4172.5	3146	162.066	123.411	142.994	38.9502	39.1548		140.273		104.005	106.193		80.6139	2564.96	5365.97	-1.06554	0.282085	0.80302	1560.2	2656.64	-0.761769	0.592437	0.999979	3429.53	5688.26	-0.730054	0.387581	0.999946	1418.49	892.965	0.673864	0.625907	0.999993	3143.39	2516.44	0.32143	0.757393	0.999863
Zlat_10018473	572	16648	53	2781	2564	2672.5	1809	2762.5	3716	321	160.5	0	11.7741	405.511	0.870471	69.4391	55.0459		37.6182		73.9951	5.06898		0	1232.83	3889.37	-1.65724	0.302251	0.817459	926.37	3498.62	-1.91054	0.283584	0.956291	851.703	4196.82	-2.30075	0.259677	0.999946	841.959	913.879	-0.110334	0.944256	0.999993	783.187	1253.22	-0.678304	0.724446	0.999863
Zlat_10032763	1994	7548	1046	2822	2394	2608	2594	3071	3548	3071	2201.5	1332	69.6336	311.915	29.1456	119.543	87.1956		91.5152		119.86	82.2733		44.7672	2381.91	2764.3	-0.215281	0.795502	0.978294	1191.41	1999.95	-0.740853	0.547066	0.999979	2129.37	2957.94	-0.47427	0.556013	0.999946	1076.14	1164.09	-0.104425	0.919233	0.999993	1954.97	2366.95	-0.275248	0.654472	0.999863
Zlat_10029009	10110	1018	5174	1837	2011	1924	2915	2389	1863	3611	6797.5	9984	337.916	40.2639	137.985	74.48	70.1046		98.4297		60.2376	92.5914		321.162	3758.07	5809.12	-0.628611	0.596079	0.945086	1075.28	2518.29	-1.22436	0.286275	0.958739	6661.09	6127.79	0.120342	0.923224	0.999946	966.052	1311.49	-0.436246	0.662061	0.999993	6070.01	3687.23	0.71936	0.553003	0.999863
Zlat_10036618	608	4546	715	5626	4646	5136	4858	6121.5	7385	3244	1836.5	429	21.1892	187.478	19.8822	237.839	168.875		171.04		248.976	86.7314		14.389	2668.12	1460.19	0.869783	0.350906	0.850836	2056.17	1119.07	0.881551	0.573834	0.999979	2138.41	1566.9	0.448606	0.643459	0.999946	1868.99	1830.9	0.0337409	0.981918	0.999993	1968.81	2698.84	-0.455159	0.616166	0.999863
Zlat_10031622	1853	4801	2141	3052	2626	2839	3528	3711	3894	2016	2032	2048	74.0616	227.07	68.2783	147.971	109.469		142.455		150.56	61.815		78.7789	1914.03	2453.59	-0.358334	0.522564	0.92472	1248.84	1557.3	-0.311056	0.829763	0.999979	2229.09	2617.52	-0.232087	0.723798	0.999946	1135.28	1111.34	0.0383867	0.977887	0.999993	2040.35	1917.88	0.0889103	0.882706	0.999863
Zlat_10000918	2920	4351	2067	3010	3204	3107	1461	1714	1967	3886	4531	5176	189.651	334.404	107.117	237.143	217.04		95.8631		123.587	193.624		323.54	2954.89	2748.28	0.104052	0.87698	0.987078	576.125	1629.38	-1.48255	0.281513	0.955494	4229.44	2923.64	0.532542	0.53817	0.999946	523.701	1405.92	-1.40609	0.276609	0.999993	3864.03	2933.08	0.397816	0.652369	0.999863
Zlat_10017320	1691	6476	1265	6864	2714	4789	2415	2819.5	3224	2876	2411	1946	124.441	563.945	74.2776	612.73	208.308		179.542		229.515	162.365		137.824	2809.71	2480.28	0.180051	0.828695	0.981199	947.763	1760.05	-0.88372	0.550198	0.999979	2618.12	2653.33	-0.0194661	0.979201	0.999946	861.523	1816.47	-1.06661	0.452231	0.999993	2400.11	2831.13	-0.238656	0.741592	0.999863
Zlat_10006128	853	3614	13740	256	10	133	2	3.5	5	16691	9666.5	2642	27.035	135.543	347.466	9.84217	0.330563		0.064038		0.153301	405.831		80.5884	18982.6	5473.17	1.79416	NA	1	269.916	2646.85	-3.34266	0.0543816	0.515801	5810.82	5826.95	-0.00401235	0.998169	0.999946	233.789	4380.03	-4.26533	NA	1	5357.3	18421.7	-1.78182	0.43783	0.999863
Zlat_10017581	2934	3396	3659	2154	2251	2202.5	2383	2250.5	2118	2758	3119	3480	244.213	334.493	243.007	217.484	195.416		200.383		170.542	176.111		278.772	1652.41	3048.19	-0.883763	0.118537	0.597052	837.948	1641.81	-0.957101	0.386268	0.999979	3049.08	3238.51	-0.0871685	0.911282	0.999946	758.371	895.826	-0.226831	0.833366	0.999993	2787.01	1650.11	0.7561	0.314903	0.999863
Zlat_10032928	2334	918	1749	4700	4403	4551.5	9648	8673.5	7699	848	1341	1834	244.024	113.576	145.905	596.077	480.128		1019.06		778.686	68.0162		184.541	2519.04	1666.28	0.596786	0.464329	0.904073	3262.87	792.257	2.04542	0.0645331	0.561192	2817.42	1762.97	0.676486	0.485146	0.999946	2951.88	1651.64	0.840722	0.465422	0.999993	2579.79	2541.26	0.0214261	0.981166	0.999863
Zlat_10013572	52	36	2	97	85	91	248	167	86	1526	2693	3860	3.89352	3.18972	0.119486	8.81017	6.63797		18.7595		6.22924	87.6556		278.156	1503.24	28.834	5.70614	NA	1	56.5569	16.0621	1.93613	0.199233	0.875435	2501.19	30.5295	6.35918	7.94927e-06	0.00311273	51.4328	365.719	-2.71031	0.0611526	0.999993	2278.95	1460.52	0.642308	0.70354	0.999863
Zlat_10047776	1619	2681	1051	6654	5590	6122	5386	5517.5	5649	814	548	282	97.747	191.542	50.63	487.318	352.002		328.513		329.933	37.7022		16.3858	2930.08	1552.59	0.916667	0.338436	0.843472	1857.33	945.996	0.978191	0.505718	0.999979	1515.28	1652.69	-0.124955	0.897565	0.999946	1688.47	2123.96	-0.326864	0.831818	0.999993	1392.25	2974.06	-1.09509	0.347137	0.999863
Zlat_10009433	1180	903	4340	3063	6086	4574.5	2483	1944	1405	12771	8320	3869	33.1686	30.0361	97.3382	104.44	178.424		70.5102		38.2048	275.395		104.666	7473.59	2032.15	1.87865	0.076957	0.498549	656.744	935.403	-0.495552	0.723267	0.999979	7365.24	2157.48	1.77144	0.0473771	0.722146	597.159	2754.88	-2.19001	0.0965734	0.999993	6770.56	7346.72	-0.117592	0.898147	0.999863
Zlat_10026954	5595	3277	6601	3048	1987	2517.5	1674	1798	1922	5879	4046	2213	296.094	205.219	278.733	195.667	109.674		89.4984		98.3967	238.682		112.713	3216.32	4992.38	-0.634756	0.469512	0.90603	604.927	2429.23	-1.98853	0.140547	0.781061	3375.8	5291.12	-0.648315	0.39762	0.999946	549.911	1340.78	-1.26819	0.328736	0.999993	3100.75	3175.1	-0.0337123	0.967911	0.999863
Zlat_10029353	898	1355	1356	1341	2747	2044	1653	1845.5	2038	2055	6921.5	11788	40.9509	73.1202	49.3395	74.1804	130.654		76.1535		89.9059	71.8927		517.356	3574.56	1076.84	1.73049	0.0632602	0.458577	620.646	597.354	0.0716326	0.95808	0.999979	7154.26	1145.38	2.64289	NA	1	564.188	1284.19	-1.16974	0.372313	0.999993	6509.63	3510.84	0.890919	NA	1
Zlat_10024435	882	3382	976	1986	2074	2030	3759	4045.5	4332	3343	2607	1871	38.5796	175.055	34.0633	105.376	94.6181		166.108		183.305	112.179		78.7635	2380.82	1394.65	0.770699	0.342485	0.845081	1520.31	959.615	0.670009	0.57539	0.999979	2317.81	1491.27	0.635887	0.391318	0.999946	1375.18	1022.08	0.435968	0.674192	0.999993	2125.55	2353.22	-0.146238	0.85228	0.999863
Zlat_10002528	1926	3808	2498	2608	2671	2639.5	3536	3685.5	3835	3339	2906.5	2474	40.7203	95.2713	42.14	66.8859	58.8986		75.526		78.4362	54.1572		50.3403	2487.47	2377.41	0.0645624	0.919056	0.991617	1240.38	1412.44	-0.179748	0.899753	0.999979	2951.81	2532.25	0.22097	0.707646	0.999946	1127.6	1190.28	-0.0699844	0.958754	0.999993	2704.6	2469.69	0.131541	0.840511	0.999863
Zlat_10043817	4224	870	1954	1658	2558	2108	1701	1571	1441	5615	4137	2659	365.792	89.1538	135.015	174.168	231.04		148.814		120.718	373.031		221.61	1712.83	2458.82	-0.521742	0.567132	0.938763	808.205	1116.17	-0.466478	0.667972	0.999979	4201.45	2595.71	0.69489	0.439496	0.999946	722.746	878.581	-0.281771	0.773904	0.999993	3856.26	1706.15	1.17715	0.0346524	0.999863
Zlat_10009368	1216	1255	2677	3658	3403	3530.5	1753	2639.5	3526	448	329.5	211	57.1236	69.7649	100.341	208.449	166.733		83.1944		160.236	16.1453		9.53953	1733.59	1597.13	0.119006	0.896617	0.989185	885.222	798.848	0.159205	0.909137	0.999979	466.087	1696.37	-1.86312	0.0144906	0.410468	804.566	1230.96	-0.604012	0.681797	0.999993	427.925	1757.39	-2.03825	0.0247942	0.999863
Zlat_10023255	477	3712	338	2267	3530	2898.5	5551	6542.5	7534	4404	2377	350	7.70865	70.9869	4.35837	44.441	59.4992		90.6277		117.783	54.6		5.44365	1604.77	1106.92	0.535882	0.572104	0.940101	2228.88	878.933	1.34663	0.348998	0.993004	2171.39	1188.79	0.869046	0.414762	0.999946	2024.77	1035.97	0.971464	0.454183	0.999993	2001.9	1617.86	0.307076	0.728449	0.999863
Zlat_10008089	4356	3452	11644	1786	1494	1640	2147	2235	2323	7330	4402.5	1475	162.37	152.265	346.312	80.7554	58.0824		80.8498		83.7652	209.607		52.9141	4857.5	6142.6	-0.338937	0.768132	0.97441	1150.36	2913.28	-1.34118	0.197313	0.873237	3109.8	6520.41	-1.06808	0.255732	0.999946	1028.6	1501.46	-0.54574	0.597458	0.999993	2863.52	4748.29	-0.729317	0.532705	0.999863
Zlat_10008689	1642	6738	2232	3573	2519	3046	3092	3001	2910	3063	2326.5	1590	178.193	865.286	193.268	470.353	285.117		338.99		305.498	255.006		166.065	2112.91	2824.56	-0.418963	0.527511	0.925998	1090.49	1930.16	-0.814473	0.504043	0.999979	2801.16	3020.52	-0.108849	0.872727	0.999946	987.948	1212.51	-0.285009	0.799561	0.999993	2570.71	2115.71	0.281085	0.612629	0.999863
novel.2976	1986	2613	5576	2586	1492	2039	1631	1651	1671	10043	8314	6585	39.4893	61.4823	88.4649	62.3737	30.9418		32.763		32.142	153.196		126.014	4894.81	3112.9	0.652681	0.543051	0.931254	1033.61	1574.81	-0.614096	0.558118	0.999979	6496.62	3308.88	0.9733	0.329388	0.999946	919.045	1612.76	-0.817333	0.426977	0.999993	5951.38	4793.57	0.312325	0.794538	0.999863
Zlat_10037093	1761	5441	2299	4040	3754	3897	1940	2134.5	2329	2834	2557.5	2281	75.2991	275.309	78.4364	209.549	167.418		83.8035		96.3379	92.9643		93.8681	3156.59	2607.94	0.27501	0.655	0.956184	857.299	1693.35	-0.973095	0.390398	0.999979	3455.96	2784.56	0.311526	0.636273	0.999946	773.318	1643.38	-1.07675	0.292168	0.999993	3167.9	3145.94	0.0103133	0.986494	0.999863
Zlat_10020647	15457	199	5882	2858	4426	3642	2354	1913	1472	1435	2746.5	4058	2704.42	41.2015	821.149	606.575	807.676		416.088		249.146	192.613		683.318	3625.86	7942.06	-1.1313	0.385942	0.869024	1044.05	3311.69	-1.66693	0.205663	0.885205	3923.99	8364.88	-1.09205	0.419515	0.999946	932.068	1670.4	-0.843789	0.383976	0.999993	3584.89	3594.5	-0.00371137	0.996617	0.999863
Zlat_10000486	4736	1211	9738	881	948	914.5	1642	1744.5	1847	10856	7988	5120	563.929	170.635	925.189	127.251	117.733		197.522		212.753	991.672		586.739	12994.8	5196.68	1.32219	0.38218	0.866793	1024.95	2271.97	-1.15283	0.294917	0.963699	5716.34	5504.3	0.0545159	0.964772	0.999946	912.871	3189.7	-1.80775	NA	1	5244.52	12628.2	-1.26772	NA	1
Zlat_10033374	1910	8731	3636	1201	927	1064	2269	2103	1937	6097	4997	3897	52.4836	283.9	79.7191	40.0319	26.5673		62.9876		51.4893	128.526		103.058	2809.94	3810.37	-0.440021	0.680783	0.960947	708.788	2561.52	-1.84046	0.198799	0.874855	3906.54	4074.81	-0.0609832	0.949466	0.999946	644.393	896.857	-0.462787	0.730662	0.999993	3579.15	2749.29	0.380934	0.751592	0.999863
Zlat_10047358	2382	372	745	4611	7780	6195.5	7840	7613	7386	2734	1985	1236	78.3933	14.4874	19.5633	184.08	267.051		260.665		235.149	69.0274		39.1488	3516.5	1247.64	1.49535	0.130298	0.621881	2982.41	559.231	2.41774	0.0370465	0.419083	2885.22	1315.65	1.13322	0.261986	0.999946	2693.32	2228.98	0.27599	0.803808	0.999993	2649.32	3541.58	-0.418919	0.55349	0.999863
Zlat_10045862	642	652	142	5243	4648	4945.5	1087	1038.5	990	5584	4510	3436	38.2224	45.9347	6.74558	378.648	288.619		65.3796		57.0184	255.043		196.878	2748.35	438.601	2.64822	0.00186397	0.0658376	349.879	255.79	0.479357	0.73061	0.999979	5206.14	465.545	3.48354	1.8406e-05	0.00591543	318.084	1800.19	-2.47264	0.0645837	0.999993	4774.84	2772.36	0.783832	0.22533	0.999863
novel.2502	1298	7659	2669	1536	1633	1584.5	1642	1890	2138	4872	3194	1516	8.31591	58.0654	13.6437	11.9371	10.9118		10.6277		13.2507	23.9457		9.34752	1984.22	3030.36	-0.611796	0.47888	0.908466	635.408	2118.56	-1.72299	0.233184	0.918541	2580.23	3244.6	-0.33063	0.677522	0.999946	577.596	826.285	-0.499729	0.699882	0.999993	2371.78	1958.92	0.276721	0.738311	0.999863
Zlat_10014772	2357	1405	2978	2681	4255	3468	5180	4624.5	4069	2582	1883.5	1185	100.533	70.9147	101.35	138.714	189.289		223.207		167.893	84.4872		48.644	2690.39	2170.91	0.30941	0.668115	0.958453	1559.39	1053.77	0.571501	0.688384	0.999979	2350.06	2301.11	0.0305735	0.966745	0.999946	1417.75	1415.19	0.00874776	0.994957	0.999993	2157.6	2683.12	-0.314052	0.593301	0.999863
Zlat_10015320	1379	2707	1122	3367	5464	4415.5	5525	6385.5	7246	984	739	494	62.3879	144.922	40.502	184.779	257.824		252.521		317.125	34.152		21.5092	2246.36	1487.01	0.595763	0.436581	0.893225	2146.68	921.43	1.22432	0.408467	0.999979	1540.4	1584.29	-0.0403075	0.961436	0.999946	1951.36	1530.87	0.35398	0.812138	0.999993	1414.45	2272.07	-0.683973	0.463087	0.999863
Zlat_10016596	1096	1396	229	11615	4118	7866.5	575	1392	2209	353	1300.5	2248	108.627	163.729	18.1098	1396.44	425.689		57.574		211.798	26.8404		214.431	3859.26	806.536	2.25879	0.0402321	0.370941	465.441	492.708	-0.0629205	0.965499	0.999979	1389.01	857.283	0.695812	0.564174	0.999946	422.959	2818.16	-2.71906	0.0705286	0.999993	1263.99	3917.38	-1.63241	0.214216	0.999863
Zlat_10013744	1217	2181	609	4696	6014	5355	5776	6033.5	6291	905	571.5	238	47.9707	101.731	19.1536	224.536	247.244		230.008		239.885	27.3665		9.02869	2514.86	1146.11	1.13415	0.256676	0.781835	2030.57	721.606	1.49695	0.315713	0.975726	1696.09	1220.7	0.474723	0.647777	0.999946	1845.93	1822.11	0.0225017	0.98842	0.999993	1558.81	2553.14	-0.711946	0.557485	0.999863
Zlat_10029275	10485	3566	11777	598	80	339	150	119.5	89	7889	8369.5	8850	1206.58	485.603	1081.36	83.4763	9.60186		17.4385		9.90777	696.46		980.154	10050.3	8603.53	0.224143	NA	1	319.057	3950.22	-3.69094	0.0043091	0.131145	6832.54	9105.91	-0.414427	0.757619	0.999946	278.041	2386.5	-3.14292	0.0424124	0.999993	6242.66	9759.34	-0.644597	0.72972	0.999863
Zlat_10011584	3026	1649	2493	3758	3356	3557	3119	3534.5	3950	1840	1450	1060	128.748	83.0236	84.6331	193.954	148.925		134.065		162.579	60.0583		43.4048	2322.04	2332.22	-0.00605528	0.993036	0.999725	1238.24	1149.87	0.116543	0.921519	0.999979	1715.22	2470.2	-0.526085	0.457722	0.999946	1123.45	1373.54	-0.280566	0.811785	0.999993	1573.53	2329.03	-0.565908	0.279083	0.999863
Zlat_10037459	2213	2685	9902	2358	2779	2568.5	1826	1759.5	1693	2716	4173	5630	269.115	386.377	960.787	347.835	352.469		224.33		199.164	253.379		658.911	2633.48	4586.24	-0.800732	0.376142	0.863912	1369.09	2183.81	-0.681744	0.53966	0.999979	4350.2	4873.9	-0.164121	0.871332	0.999946	1211.17	1203.05	0.00040516	0.999676	0.999993	3970.02	2609.59	0.605525	0.503097	0.999863
Zlat_10018615	1480	2971	998	5597	4788	5192.5	5146	5369.5	5593	783	633	483	159.602	379.133	85.873	732.16	538.529		560.632		583.472	64.7776		50.1288	2503.95	1545.09	0.696962	0.456404	0.900414	1807.13	975.772	0.894035	0.545089	0.999979	1734.13	1646.56	0.0749316	0.936316	0.999946	1642.81	1804.74	-0.131275	0.93155	0.999993	1592.11	2540.63	-0.674426	0.545729	0.999863
Zlat_10034236	1163	3204	800	5444	4938	5191	5429	6168.5	6908	849	578.5	308	41.2012	134.318	22.6135	233.949	182.456		194.303		236.744	23.074		10.5013	2575.63	1409.7	0.869911	0.324637	0.834094	2074.1	946.287	1.1363	0.451033	0.999979	1466.01	1505.16	-0.0378326	0.968797	0.999946	1885.4	1817.47	0.0568259	0.969999	0.999993	1346.9	2609.92	-0.954457	0.369256	0.999863
Zlat_10007020	739	3688	1189	2915	2881	2898	2452	2592.5	2733	1794	1527.5	1261	121.839	719.521	156.413	582.98	495.406		408.406		435.891	226.908		200.087	1583.71	1473.28	0.104734	0.890312	0.98878	872.385	1026.28	-0.224049	0.878162	0.999979	2017.3	1576.76	0.355235	0.627929	0.999946	793.053	1045.29	-0.38787	0.782628	0.999993	1849.84	1598.35	0.210026	0.761571	0.999863
Zlat_10037721	2967	596	5983	139	853	496	40	121.5	203	5111	16449.5	27788	529.934	125.968	852.65	30.1156	158.902		7.21762		35.0749	700.318		4776.65	6620.41	3182.72	1.05652	0.502213	0.91758	329.235	1374.97	-2.11427	0.125226	0.748264	16170	3370.22	2.26238	0.167573	0.999946	286.841	1624.65	-2.54531	0.0881332	0.999993	14707.4	6433.77	1.19286	0.536585	0.999863
Zlat_10009074	363	716	135	6325	4526	5425.5	7472	10215	12958	86	56.5	27	23.3991	54.6157	6.94345	494.569	304.288		486.587		808.032	4.25282		1.67502	2508.95	341.443	2.8776	0.0200866	0.255324	3428.61	222.591	3.94774	0.0108704	0.221864	2135.43	363.924	2.55285	NA	1	3116.36	1871.63	0.737493	0.658195	0.999993	1962.04	2551.15	-0.378868	0.830356	0.999863
Zlat_10025446	1378	5171	4188	2108	3652	2880	2465	2962.5	3460	3540	2689	1838	38.7978	172.283	94.0833	71.9948	107.242		70.114		94.239	76.4622		49.8041	1926.13	2996.92	-0.637828	0.3293	0.837635	995.541	1819.35	-0.860472	0.548375	0.999979	2761.27	3198.78	-0.212296	0.746953	0.999946	904.939	1102.1	-0.274602	0.840983	0.999993	2533.59	1929.08	0.393128	0.452984	0.999863
Zlat_10016185	2130	1850	9384	759	1160	959.5	296	306	316	5685	8926.5	12168	314.845	323.593	1106.76	136.092	178.835		44.2017		45.1857	644.663		1731.01	7613.22	4206.88	0.855596	0.541447	0.930808	202.531	1933.1	-3.28987	0.00321158	0.109058	8067.22	4467.82	0.852445	0.525555	0.999946	179.826	1964.53	-3.47675	NA	1	7353.56	7407.17	-0.0104166	0.994837	0.999863
Zlat_10028960	4696	1827	2982	2681	3618	3149.5	4240	4886	5532	2130	1479.5	829	96.5466	44.4486	48.9176	66.8619	77.5808		88.0653		110.024	33.595		16.4031	2244.23	3178.24	-0.501984	0.510592	0.920676	1642.63	1520.74	0.116902	0.935279	0.999979	1645.08	3361.76	-1.03084	0.186468	0.999946	1493.17	1245.06	0.267906	0.847712	0.999993	1511.01	2243.9	-0.570118	0.275706	0.999863
Zlat_10012351	818	2880	417	4091	5525	4808	6420	7496	8572	1330	802.5	275	46.9091	195.437	19.0804	284.581	330.455		371.937		475.536	58.5115		15.1774	2395.76	1082.73	1.14606	0.214174	0.744653	2519.75	774.698	1.70484	0.272431	0.949841	1559.44	1158.09	0.42938	0.668385	0.999946	2290.47	1664.78	0.4635	0.75914	0.999993	1433.9	2425.85	-0.75866	0.455152	0.999863
Zlat_10038460	3361	3887	1973	3247	1633	2440	3717	3919	4121	5201	4450	3699	468.531	641.203	219.455	549.067	237.428		523.471		555.737	556.214		496.268	2234.31	2789.08	-0.320434	0.661446	0.957065	1318.8	1594.24	-0.266506	0.852449	0.999979	3599.72	2962.96	0.280748	0.756362	0.999946	1198.87	1103.78	0.12659	0.926612	0.999993	3296.59	2221.01	0.569929	0.541696	0.999863
Zlat_10030503	3453	1295	1767	3260	6344	4802	4611	5705.5	6800	1025	696	367	140.969	62.5614	57.5586	161.442	270.126		190.174		268.554	32.1022		14.4196	2387.51	2191.67	0.12403	0.89389	0.989185	1916.77	1053.48	0.868262	0.551448	0.999979	1277.96	2317.3	-0.858204	0.357275	0.999946	1742.3	1643.34	0.0886517	0.952704	0.999993	1174.14	2416.53	-1.04147	0.271508	0.999863
Zlat_10041600	315	17	33	5951	6471	6211	2286	1847.5	1409	2625	2021.5	1418	24.5506	1.56788	2.05218	562.62	526.018		179.994		106.233	156.952		106.363	2936.61	137.201	4.42171	NA	1	623.848	58.9391	3.41672	0.0262843	0.353216	6732.65	144.321	5.54544	NA	1	567.232	2128.99	-1.89498	0.201538	0.999993	6183.06	2981.15	1.05223	0.378594	0.999863
Zlat_10047861	3102	1445	1756	1546	2301	1923.5	3665	3239	2813	2763	3984	5205	511.427	281.916	231.001	309.189	395.672		610.444		448.651	349.469		825.894	1582.1	2083.97	-0.397813	0.603459	0.946941	1221.74	1025.62	0.261101	0.814261	0.999979	3877.11	2205.18	0.814013	0.411679	0.999946	1105.19	806.804	0.463284	0.661287	0.999993	3537.89	1575.48	1.1672	0.203153	0.999863
Zlat_10041492	1532	3759	1477	3588	3256	3422	3984	4081	4178	2395	1867.5	1340	59.1631	171.781	45.5115	168.081	131.145		155.432		156.084	70.955		49.8034	2325.17	1889.7	0.299071	0.600101	0.946474	1373.77	1206.82	0.193588	0.894278	0.999979	2157.06	2015.68	0.0977048	0.870141	0.999946	1248.87	1341.7	-0.0965323	0.944619	0.999993	1979.01	2329.14	-0.235073	0.640942	0.999863
Zlat_10043572	4848	1234	3166	2048	4426	3237	6451	7200	7949	1209	676.5	144	141.131	42.5095	73.5392	72.3207	134.384		189.722		223.856	27.0005		4.03445	1923.58	3165.85	-0.718474	0.411412	0.88304	2421.39	1448.1	0.745324	0.613996	0.999979	996.467	3345.49	-1.74685	0.0910344	0.910991	2201.12	1176.4	0.907436	0.532119	0.999993	917.151	1933.6	-1.07576	0.236341	0.999863
Zlat_10023023	3994	2084	3544	2331	2535	2433	2124	2169	2214	2671	3709	4747	46.5554	28.7456	32.9613	32.9593	30.8189		25.0119		24.9653	23.8848		53.253	2447.72	3138.22	-0.35896	0.64921	0.954977	779.934	1531.48	-0.958443	0.40059	0.999979	3702.09	3323.74	0.155412	0.867046	0.999946	706.88	1131	-0.662098	0.54232	0.999993	3379.53	2426.62	0.478061	0.595478	0.999863
Zlat_10047665	2683	6354	6156	3686	1048	2367	911	609	307	5721	6342	6963	205.375	575.553	375.988	342.259	83.6691		70.4491		22.7333	335.958		512.962	4006.4	4388.68	-0.131877	0.893244	0.989185	206.273	2526.62	-3.56551	0.00687479	0.170581	5401.11	4676.16	0.207821	0.843537	0.999946	187.586	1503.57	-2.95369	0.0216968	0.999993	4933.97	3939.64	0.324837	0.792745	0.999863
Zlat_10001764	323	2570	95	2808	3557	3182.5	1257	1183	1109	8712	6252.5	3793	35.2759	332.139	8.27842	372.002	405.169		138.689		117.167	729.926		398.676	2567.91	719.554	1.83485	0.0818824	0.510417	398.637	589.439	-0.54466	0.726341	0.999979	6453.57	773.332	3.06054	0.00392364	0.208528	362.415	1329	-1.84736	0.146334	0.999993	5925.21	2558.8	1.21189	0.0236732	0.999863
Zlat_10026726	1371	3733	1098	5368	4848	5108	6196	6415.5	6635	826	721	616	136.673	440.368	87.3368	649.131	504.064		624.005		639.859	63.1702		59.1003	2502.04	1701.19	0.55698	0.534335	0.928373	2159.35	1126.5	0.942773	0.530173	0.999979	1948.28	1816.03	0.101513	0.913776	0.999946	1963.01	1781.23	0.143868	0.924709	0.999993	1788.19	2536.77	-0.504702	0.637736	0.999863
Zlat_10020708	1581	3860	2805	2024	2421	2222.5	2522	2840.5	3159	6568	3981	1394	24.0751	69.556	34.0814	37.387	38.451		38.7982		46.5354	76.7283		20.4297	2043.43	2351.21	-0.20325	0.751233	0.97299	955.178	1406.51	-0.548205	0.698022	0.999979	3069.94	2506.32	0.292684	0.684773	0.999946	868.283	986.76	-0.17383	0.896334	0.999993	2825.83	2029.73	0.477983	0.523954	0.999863
Zlat_10046643	6403	2700	1190	3470	3777	3623.5	3410	2869	2328	3372	1878.5	385	314.581	156.973	46.6493	206.801	193.541		169.252		110.644	127.093		18.2042	2420.69	3469.26	-0.519091	0.556997	0.934982	968.219	1745.63	-0.840924	0.562404	0.999979	1539.44	3666.06	-1.25155	0.209191	0.999946	880.32	1403.99	-0.663372	0.627587	0.999993	1418.99	2425.66	-0.773209	0.306079	0.999863
Zlat_10048277	1607	1777	1804	3198	3699	3448.5	3689	3854	4019	1986	2167	2348	198.233	259.393	177.56	478.533	475.906		459.726		479.596	187.942		278.754	2388.49	1588.02	0.588955	0.284649	0.804786	1297.06	856.509	0.606165	0.667831	0.999979	2950.7	1686.82	0.806741	0.233651	0.999946	1179.12	1353.28	-0.191343	0.889758	0.999993	2701.58	2390.54	0.176357	0.776867	0.999863
Zlat_10043930	2624	3514	3915	2196	1954	2075	3391	3165.5	2940	3980	3365.5	2751	76.5176	121.258	91.0915	77.6789	59.4291		99.8977		82.9358	89.0361		77.2059	1841.71	3033.98	-0.720921	0.256574	0.781822	1066.79	1648.48	-0.618652	0.658296	0.999979	3061.4	3225.42	-0.0754381	0.912399	0.999946	969.866	912.873	0.0968049	0.942694	0.999993	2804.98	1831.32	0.61553	0.377531	0.999863
Zlat_10003512	2294	1354	2652	3204	2855	3029.5	2907	3005	3103	3166	4039.5	4913	271.269	189.468	250.224	459.592	352.119		347.282		354.965	287.213		559.134	2772.43	2031.97	0.447995	0.551216	0.933157	1230.43	991.113	0.318663	0.760477	0.999979	4263.47	2153.55	0.985255	0.244829	0.999946	1109.12	1351.87	-0.278293	0.780866	0.999993	3895.36	2754.78	0.499986	0.526703	0.999863
Zlat_10023984	1499	3558	1119	3562	4870	4216	4373	4373	4373	967	696.5	426	108.45	304.61	64.5959	312.603	367.479		319.622		306.058	53.6709		29.6619	2103.08	1719.47	0.291105	0.723996	0.969603	1671.55	1114.29	0.590664	0.610056	0.999979	1663.05	1834.12	-0.141067	0.877081	0.999946	1511.02	1459.77	0.0548314	0.963434	0.999993	1527.5	2129.36	-0.479461	0.634212	0.999863
Zlat_10009198	1238	2450	1263	2498	3628	3063	4306	4417	4528	1044	2124	3204	85.2504	199.642	69.3949	208.661	260.567		299.557		301.633	55.1521		212.339	2031.21	1420.23	0.516238	0.333618	0.84058	1486.85	864.204	0.789062	0.585634	0.999979	2900.17	1512.99	0.938504	0.263212	0.999946	1351.67	1173.8	0.209873	0.88051	0.999993	2648.33	2035.23	0.379631	0.644162	0.999863
Zlat_10026094	5	1122	0	1134	1278	1206	1958	2102	2246	74	37	0	0.109213	29.0007	0	30.0463	29.1147		43.2064		47.4583	1.24		0	558.136	247.892	1.17088	NA	1	707.21	229.876	1.62818	0.420964	0.999979	517.581	267.885	0.949988	NA	1	642.892	410.153	0.659395	0.665906	0.999993	475.7	567.111	-0.253841	NA	1
novel.1149	8896	1290	16132	1226	584	905	437	601	765	3321	4032.5	4744	119.635	20.5289	173.102	19.9999	8.19133		5.93713		9.9523	34.2625		61.4005	11791.3	8862.09	0.41191	0.789315	0.977664	978.081	3788.32	-1.97053	0.12355	0.745309	3606.54	9379.55	-1.37901	0.254207	0.999946	855.655	2919.71	-1.78516	0.191565	0.999993	3293.06	11460.7	-1.79919	0.245428	0.999863
Zlat_10007352	3332	1282	3295	3566	3948	3757	3350	3413	3476	1860	2074.5	2289	294.495	134.083	232.368	382.321	363.938		299.122		297.201	126.116		194.707	2448.42	2625.07	-0.100304	0.895957	0.989185	1148.97	1228.03	-0.087588	0.950435	0.999979	2391.28	2778.47	-0.216574	0.796154	0.999946	1044.52	1440.94	-0.455835	0.741275	0.999993	2187.67	2455.35	-0.166959	0.790853	0.999863
Zlat_10039136	1985	2275	1539	4756	4473	4614.5	3459	4720.5	5982	1130	2537.5	3945	114.986	155.946	71.1328	334.194	270.246		202.425		335.218	50.2166		219.934	2756.38	1760.96	0.646882	0.282542	0.803256	1584.43	985.494	0.690944	0.631739	0.999979	2883.85	1870.72	0.624179	0.500244	0.999946	1440.14	1720.66	-0.251062	0.860336	0.999993	2629.25	2772.88	-0.0771531	0.933295	0.999863
Zlat_10043222	1690	6400	1548	2427	1496	1961.5	1883	1776	1669	3397	2662	1927	44.5809	199.78	32.5822	77.6613	41.1595		50.1813		42.5907	68.7453		48.9221	1334.51	2552.78	-0.935857	0.188064	0.710106	648.212	1780.83	-1.44316	0.240986	0.92586	2665.13	2730.09	-0.0349311	0.960724	0.999946	587.164	777.602	-0.388315	0.730735	0.999993	2444.45	1337.27	0.870007	0.128899	0.999863
Zlat_10027929	762	1629	417	5279	6024	5651.5	6761	7424.5	8088	682	450.5	219	39.7131	100.464	17.3406	333.737	327.447		355.975		407.772	27.2677		10.9846	2711.46	786.645	1.78564	0.0586215	0.442833	2497.32	510.194	2.29476	0.129242	0.758426	1497.26	838.726	0.836243	0.429195	0.999946	2270.17	1943.24	0.227434	0.882739	0.999993	1375.79	2750.62	-0.999562	NA	1
Zlat_10028426	892	5666	622	4109	4086	4097.5	4562	5677.5	6793	1320	852.5	385	21.4813	161.467	11.9518	120.034	102.629		110.989		158.254	24.3868		8.92314	2038.4	1787.19	0.190046	0.849517	0.983448	1907.26	1381.92	0.468981	0.765587	0.999979	1532.83	1917.47	-0.322935	0.74925	0.999946	1733.65	1431.7	0.280352	0.852034	0.999993	1408.8	2065.05	-0.551941	0.571121	0.999863
Zlat_10015608	2679	2229	1960	3276	3713	3494.5	3124	3966.5	4809	1992	1676.5	1361	159.498	157.038	93.108	236.592	230.56		187.899		276.971	90.9824		77.9835	2056.83	2155.16	-0.0667791	0.917598	0.991437	1332.23	1143.19	0.22796	0.872545	0.999979	1836.96	2286.05	-0.315533	0.61948	0.999946	1210.95	1288.88	-0.083112	0.953136	0.999993	1683.97	2069.77	-0.298342	0.60248	0.999863
Zlat_10027450	1481	3934	1030	4447	5532	4989.5	5128	5276	5424	964	674.5	385	77.8955	244.851	43.2258	283.725	303.47		272.48		275.978	38.8973		19.4886	2416.71	1766.69	0.452428	0.618315	0.949135	1775.94	1176.66	0.598821	0.688453	0.999979	1785.89	1885.89	-0.0784426	0.935453	0.999946	1614.48	1716.15	-0.0835784	0.955882	0.999993	1640.6	2450.3	-0.578902	0.595769	0.999863
Zlat_10039216	1875	3209	2577	2107	2051	2079	2714	2334.5	1955	1402	1319.5	1237	128.599	260.445	141.026	175.296	146.716		188.051		129.712	73.7681		81.652	1386.09	2251.19	-0.699517	0.173112	0.689514	787.595	1292.03	-0.701522	0.613146	0.999979	1985.74	2395.98	-0.270925	0.681032	0.999946	716.081	807.457	-0.160704	0.905472	0.999993	1820.2	1389.19	0.38972	0.538596	0.999863
Zlat_10032889	5566	2366	8147	2145	2583	2364	1845	1706.5	1568	3234	3776.5	4319	271.129	136.382	316.649	126.746	131.23		90.7943		73.8883	120.853		202.478	3388.28	5270.58	-0.637803	0.507146	0.919846	674.703	2437.73	-1.83993	0.0888194	0.647908	3663.67	5583.31	-0.607952	0.5172	0.999946	609.108	1327.52	-1.10897	0.272734	0.999993	3347.82	3337.61	0.00466775	0.996114	0.999863
Zlat_10038659	4574	20	13433	663	233	448	176	320	464	2009	4520.5	7032	177.841	0.92019	416.733	31.2697	9.44864		6.9132		17.4522	59.9242		263.134	23458.4	6041.57	1.95705	0.317622	0.828198	1022.89	2478.57	-1.28956	0.420373	0.999979	4322.03	6398.33	-0.566061	0.742432	0.999946	890.386	5480.93	-2.63454	NA	1	3934.65	22771.3	-2.53295	NA	1
Zlat_10010850	947	2782	857	5045	5693	5369	5274	5552.5	5831	668	527	386	111.217	386.625	80.3066	718.715	697.333		625.738		662.464	60.1844		43.6286	2557.09	1250.87	1.03194	0.277815	0.798854	1868.52	832.358	1.17134	0.432725	0.999979	1583.84	1335.76	0.245905	0.801486	0.999946	1698.61	1842.45	-0.11308	0.941196	0.999993	1454.35	2594.9	-0.835447	0.466633	0.999863
Zlat_10046101	3608	3032	4654	1946	1991	1968.5	2390	2643.5	2897	8247	6585.5	4924	175.751	174.772	180.887	114.987	101.153		117.614		136.514	308.187		230.841	4360.45	3546.5	0.297709	0.768178	0.97441	1137.94	1805.28	-0.66032	0.5205	0.999979	5221.11	3763.33	0.472308	0.593045	0.999946	1023.71	1461.3	-0.507594	0.616009	0.999993	4785.38	4272.76	0.163728	0.883129	0.999863
Zlat_10012207	1549	3380	1405	3366	2313	2839.5	2546	2601	2656	1420	1134	848	127.692	329.715	92.4137	336.588	198.868		212.031		211.805	89.8019		67.2775	1458.56	1790.48	-0.294944	0.712143	0.967018	875.59	1122.93	-0.348056	0.80632	0.999979	1700.1	1908.64	-0.166842	0.806997	0.999946	795.985	1014.07	-0.339369	0.814209	0.999993	1560.02	1476.4	0.0788077	0.926334	0.999863
Zlat_10015084	1275	2923	980	6325	4485	5405	5196	5484.5	5773	620	452	284	85.0652	230.771	52.1694	511.889	312.091		350.22		372.598	31.7336		18.2357	2598.24	1448.81	0.843058	0.384152	0.867566	1845.59	930.322	0.993107	0.502724	0.999979	1846.39	1545.06	0.25721	0.810359	0.999946	1677.76	1887.7	-0.165901	0.914318	0.999993	1696.07	2637.38	-0.637017	0.608988	0.999863
Zlat_10030812	1417	2470	1189	5246	4757	5001.5	5241	5523.5	5806	1184	827.5	471	143.767	296.549	96.2539	645.639	503.383		537.196		569.852	92.1564		45.9908	2485.11	1471.11	0.756948	0.362262	0.857011	1858.74	887.856	1.07084	0.464168	0.999979	1937.05	1566.25	0.30676	0.729634	0.999946	1689.72	1751.94	-0.0477877	0.97463	0.999993	1779.43	2518.05	-0.501072	0.62747	0.999863
Zlat_10041051	1869	3129	1361	1836	3489	2662.5	4033	4501.5	4970	1987	2256.5	2526	37.7021	74.6917	21.906	44.9264	73.4064		82.1891		96.9861	30.7496		49.0401	2240.4	1846.53	0.278419	0.671779	0.95956	1513.87	1118.05	0.443348	0.760117	0.999979	2423.24	1965.62	0.301661	0.676029	0.999946	1376.16	1121.64	0.301405	0.826826	0.999993	2215.93	2229.3	-0.00858268	0.990625	0.999863
Zlat_10014434	1590	2169	1169	2098	3286	2692	2811	3057.5	3304	1782	2052.5	2323	81.8706	132.16	48.0279	131.042	176.472		146.225		164.576	70.3921		115.118	1713.31	1466.37	0.224891	0.696911	0.964257	1028.54	851.957	0.281115	0.842423	0.999979	2279.4	1559.17	0.547626	0.439292	0.999946	934.987	1013.03	-0.106309	0.938444	0.999993	2084.52	1718.84	0.277734	0.679699	0.999863
Zlat_10007023	1867	2559	2765	4168	5243	4705.5	3801	5746.5	7692	2840	1762.5	685	54.1666	87.8555	64.0075	146.686	158.651		111.408		215.886	63.2108		19.1267	3766.1	2165.08	0.798408	0.172451	0.689247	2185.96	1182.25	0.891458	0.417735	0.999979	1943.79	2301.92	-0.243646	0.712303	0.999946	1975.68	1958.33	0.0176838	0.986684	0.999993	1787.71	3753.57	-1.06964	0.0957953	0.999863
Zlat_10005773	0	1285	0	8343	3597	5970	851	1298	1745	162	86.5	11	0	338.609	0	2253.61	835.413		191.445		375.904	27.6748		2.35743	2835.3	281.668	3.33114	0.141376	0.641623	435.272	262.34	0.733741	0.843941	0.999979	435.177	304.454	0.515256	0.828316	0.999946	395.611	2106.95	-2.39529	0.11655	0.999993	400.102	2881.51	-2.84801	0.0583844	0.999863
Zlat_10002526	1484	1041	1391	3847	4173	4010	2552	3873	5194	554	346	138	111.603	92.6407	83.4671	350.942	327.315		193.888		377.867	31.9621		9.98807	2017.97	1247.96	0.694121	0.405652	0.878542	1298.83	633.038	1.04421	0.46198	0.999979	528.778	1323.1	-1.32212	0.10927	0.955707	1180.48	1402.58	-0.242229	0.86961	0.999993	486.159	2043.11	-2.07105	0.0245766	0.999863
Zlat_10003815	13485	30	5882	1620	5332	3476	969	1278	1587	6418	5159	3900	474.785	1.24991	165.242	69.1885	195.8		34.4667		54.053	173.353		132.152	11292.5	7134.79	0.662358	0.684848	0.961555	429.091	2956.55	-2.76822	0.0918505	0.656738	4473.99	7516.04	-0.748421	0.61139	0.999946	390.02	3363	-3.0854	0.0222935	0.999993	4101.15	11028.3	-1.42703	0.229462	0.999863
Zlat_10037776	819	436	892	2587	2693	2640	1870	1573	1276	3931	5241	6551	86.1532	54.2731	74.8687	330.109	295.461		198.728		129.848	317.231		663.219	3389.97	697.714	2.28042	0.00930118	0.167963	530.851	337.106	0.674529	0.617083	0.999979	6998.78	739.193	3.24336	8.34816e-05	0.0167292	482.659	1396.55	-1.51238	0.238719	0.999993	6400.67	3345.35	0.93645	0.278813	0.999863
Zlat_10023886	625	4124	1046	3562	4217	3889.5	2304	1967	1630	5371	4374.5	3378	16.7708	130.949	22.3952	115.942	118.02		62.4578		42.3115	110.564		87.236	3133.35	1479.07	1.08252	0.157766	0.667109	703.493	1078.33	-0.602518	0.638751	0.999979	4834.22	1585.21	1.60832	0.0371252	0.647564	637.898	1625.95	-1.33272	0.232281	0.999993	4433.03	3122.55	0.505907	0.346006	0.999863
Zlat_10036393	1296	8570	1164	1192	2115	1653.5	1336	1463.5	1591	1559	5439.5	9320	51.3207	401.586	36.778	57.258	87.3523		53.447		60.9473	47.3608		355.194	2377.34	2753.04	-0.212341	0.83273	0.981732	492.28	2110.31	-2.08236	NA	1	5696.97	2953.49	0.947602	NA	1	447.503	923.452	-1.02311	0.424467	0.999993	5183.88	2341.23	1.147	NA	1
Zlat_10037503	1561	3223	1358	4369	4619	4494	5314	5155.5	4997	966	702	438	142.371	347.847	98.8246	483.362	439.382		489.631		440.883	67.5896		38.4462	2285.93	1745.88	0.389401	0.615732	0.948409	1736.6	1086.77	0.681434	0.642082	0.999979	1982.39	1860.56	0.0916833	0.922918	0.999946	1578.77	1578.72	0.00486864	0.997376	0.999993	1820.84	2313.46	-0.345614	0.739522	0.999863
Zlat_10044715	2659	835	1899	2912	3894	3403	3680	4125	4570	2018	2628	3238	203.538	75.6353	115.985	270.391	310.885		284.58		338.408	118.504		238.543	2732.68	1822.49	0.584383	0.475461	0.907287	1387.19	847.481	0.717682	0.616081	0.999979	3027.41	1927.05	0.65168	0.46979	0.999946	1261	1416.08	-0.16031	0.906909	0.999993	2767	2723.2	0.0230215	0.974471	0.999863
Zlat_10012056	2424	1359	2702	1768	3579	2673.5	3137	3764	4391	3038	1981.5	925	58.8712	39.0572	52.3605	52.0866	90.6585		76.9688		103.165	56.6035		21.6209	2190.76	2099.66	0.0610458	0.93562	0.992833	1264.9	1019.71	0.318505	0.821342	0.999979	1925.5	2224.87	-0.208228	0.775	0.999946	1149.79	1111.13	0.0570563	0.966739	0.999993	1769.93	2181.26	-0.300861	0.635148	0.999863
novel.2425	863	2466	664	3225	2684	2954.5	3806	4239	4672	988	689.5	391	28.4566	96.2223	17.4698	128.995	92.3062		126.786		149.029	24.9928		12.4083	1594.83	1087.72	0.552653	0.4659	0.904373	1425.62	729.319	0.973226	0.511056	0.999979	1597.78	1161.53	0.460181	0.619092	0.999946	1295.94	1066.72	0.286957	0.842846	0.999993	1467.77	1610.71	-0.134289	0.886917	0.999863
Zlat_10035768	1320	3553	1535	2659	2087	2373	2561	2719	2877	2501	2080.5	1660	18.297	58.2789	16.977	44.7092	30.172		35.8629		38.5782	26.5953		22.145	1777.68	1780.1	-0.00245651	0.996668	0.999975	914.91	1137.77	-0.304184	0.831273	0.999979	1982.26	1899.43	0.0612441	0.924621	0.999946	831.709	972.006	-0.213975	0.874073	0.999993	1816.77	1775.77	0.0329508	0.956247	0.999863
Zlat_10011664	1515	2390	1947	2110	3300	2705	3810	4368.5	4927	3157	2510.5	1864	32.4712	60.6169	33.2965	54.8581	73.7693		82.4973		102.156	51.9093		38.4497	2165.46	1731.71	0.32196	0.577507	0.941197	1468.73	985.123	0.582634	0.683847	0.999979	2482.35	1842.41	0.429994	0.444796	0.999946	1335.1	1119.58	0.26056	0.849889	0.999993	2276.39	2157.82	0.0775189	0.893012	0.999863
Zlat_10037442	16164	394	825	2038	6172	4105	4279	3487.5	2696	2353	1848	1343	388.173	11.1965	15.8081	59.3682	154.589		103.812		62.6316	43.3495		31.0395	5191.02	6660.72	-0.359753	0.800788	0.978822	1456.18	2814.88	-0.947926	0.49282	0.999979	2951.69	7000.35	-1.24583	NA	1	1311.96	2109.54	-0.679759	0.505211	0.999993	2709.01	5121.17	-0.918387	0.313772	0.999863
novel.1784	11594	129	21818	593	1068	830.5	1812	1934.5	2057	456	1764.5	3073	370.658	4.88024	556.549	22.9968	35.6113		58.5232		63.6168	11.1838		94.5507	3170.9	11460.6	-1.854	0.231261	0.762934	919.638	4722.59	-2.35904	0.080239	0.618048	1776.05	12123.3	-2.77123	0.0966646	0.923034	824.425	916.285	-0.14972	0.88976	0.999993	1615.07	3094.02	-0.93786	NA	1
Zlat_10042046	2902	2979	7663	3052	2106	2579	1734	1915.5	2097	3092	2742	2392	321.026	389.964	676.379	409.544	242.984		193.786		224.408	262.403		254.663	2945.12	4211.29	-0.51638	0.548331	0.932288	644.261	2067.37	-1.66632	0.222315	0.906963	2602.63	4473.16	-0.781455	0.329387	0.999946	585.658	1291.9	-1.1249	0.387831	0.999993	2383.74	2913.18	-0.289019	0.715944	0.999863
Zlat_10034843	3331	1831	4322	4494	3698	4096	3487	3812.5	4138	2265	1947	1629	124.705	81.1164	129.105	204.087	144.395		131.884		149.864	65.0524		58.6939	2960.69	3070	-0.0522987	0.94247	0.993775	1431.74	1472.28	-0.0326072	0.976239	0.999979	2442.72	3253.52	-0.413451	0.580471	0.999946	1295.09	1651	-0.342588	0.750954	0.999993	2239.54	2960.46	-0.402546	0.466315	0.999863
Zlat_10012024	1415	3762	1226	4984	4926	4955	5347	4990	4633	1006	904.5	803	121.311	381.658	83.8656	518.318	440.47		463.111		384.242	66.165		66.2556	2436.57	1765.24	0.465449	0.592735	0.944776	1681.67	1156.07	0.545955	0.712359	0.999979	1994.93	1883.99	0.082613	0.923271	0.999946	1528.87	1725.14	-0.169402	0.9102	0.999993	1830.33	2469.66	-0.432484	0.666153	0.999863
Zlat_10043646	4771	698	1750	1886	1618	1752	14779	13302.5	11826	1501	1552	1603	250.938	43.4434	73.4419	120.33	88.7591		785.294		601.717	60.5653		81.1434	914.741	2570.21	-1.48955	0.150787	0.656972	4485.14	1143.71	1.97322	0.202878	0.882327	1628.3	2710.7	-0.735376	0.46635	0.999946	4077.74	624.882	2.70784	0.0770805	0.999993	1489.87	925.037	0.686064	0.395289	0.999863
Zlat_10028835	420	820	745	4149	4273	4211	8824	8275	7726	1222	1254.5	1287	48.3324	111.664	68.4059	579.169	512.859		1025.85		860.083	107.881		142.538	2450.75	579.529	2.08071	0.000505735	0.0288412	2788.56	331.687	3.07487	0.0376797	0.422448	2615.36	617.09	2.0835	0.0103537	0.345472	2535.19	1551.21	0.711772	0.627083	0.999993	2398.04	2467.45	-0.0413558	0.959809	0.999863
Zlat_10005933	202	2713	0	9113	10003	9558	1108	2599.5	4091	654	403	152	25.0985	398.893	0	1373.51	1296.29		139.08		491.725	62.3389		18.1761	4326.39	673.577	2.68314	NA	1	869.329	586.719	0.573043	0.771226	0.999979	409.974	725.637	-0.82374	0.634232	0.999946	789.99	3231.16	-2.02536	0.250703	0.999993	377.123	4400.59	-3.54448	0.021178	0.999863
Zlat_10040334	5686	696	6974	1599	2887	2243	1758	1465.5	1173	4233	7408.5	10584	80.5078	11.6614	78.7882	27.4633	42.6338		25.1466		16.0667	45.9795		144.226	5366.45	4580.21	0.228355	NA	1	773.332	1965.16	-1.3471	0.234785	0.9197	7113.44	4842.37	0.554787	0.657301	0.999946	691.077	1742.58	-1.3354	0.190355	0.999993	6483.43	5253.82	0.303517	0.811555	0.999863
Zlat_10041169	1050	389	386	1694	2865	2279.5	3965	2606	1247	3160	1891	622	41.6755	18.2706	12.2244	81.5601	118.602		158.988		47.8801	96.2197		23.7599	1246.92	617.518	1.01499	0.243043	0.771347	882.939	299.873	1.56845	0.275765	0.95201	2360.75	652.63	1.85554	0.0424987	0.688598	802.965	809.312	-0.00125654	0.999297	0.999993	2171.82	1257.53	0.787786	0.321834	0.999863
Zlat_10027299	61	155	16	13793	7938	10865.5	12103	13156	14209	265	283	301	3.21826	9.67686	0.673535	882.721	436.797		645.082		725.191	10.7256		15.2834	5012.57	62.8637	6.3166	5.87269e-05	0.00753544	4425.68	43.6238	6.66774	2.98389e-05	0.00540926	1157.39	67.1236	4.10691	0.000419346	0.0521382	4023.15	3770.27	0.0948784	0.958548	0.999993	1062.21	5099.06	-2.26315	0.178099	0.999863
Zlat_10021425	362	256	179	2897	3922	3409.5	3314	2591.5	1869	2615	1717	819	11.9137	9.96984	4.70044	115.654	134.624		110.184		59.5036	66.0229		25.9408	1770.26	254.146	2.80189	0.000519629	0.0291769	875.506	134.186	2.71708	0.0536775	0.512663	2492.27	269.324	3.21113	6.30937e-05	0.0136039	796.073	1196.79	-0.578029	0.685829	0.999993	2290.43	1789.48	0.355619	0.667148	0.999863
Zlat_10033465	2227	5661	1223	3648	3883	3765.5	4425	4792.5	5160	1393	1048	703	130.325	392.023	57.106	258.962	237.002		261.608		292.115	62.538		39.5936	1967.61	2497.69	-0.343617	0.671058	0.95956	1612.26	1675.4	-0.0500226	0.973311	0.999979	1719.51	2665.94	-0.632535	0.436507	0.999946	1465.62	1334.48	0.140551	0.923467	0.999993	1578.63	1989.11	-0.333828	0.68629	0.999863
Zlat_10003339	1445	131	1558	70	551	310.5	35	102	169	6917	11101.5	15286	28.1233	3.01704	24.1944	1.65261	11.1848		0.688172		3.18187	103.277		286.322	10530.1	1086.11	3.27725	NA	1	382.448	462.432	-0.317652	0.825478	0.999979	9977.83	1147.66	3.12006	0.0549562	0.768959	332.644	2478.65	-2.93155	NA	1	9093.57	10223.5	-0.168964	0.933079	0.999863
Zlat_10026294	2092	2143	1896	4693	6085	5389	1465	1342.5	1220	5330	4567	3804	31.7438	38.4795	22.9553	86.3814	96.3017		22.4576		17.9083	62.0454		55.5519	4241.27	1886.79	1.16846	0.0499151	0.409583	611.793	1021.94	-0.733872	0.478886	0.999979	5274.66	2003.39	1.39671	0.0192952	0.479073	549.338	2224.56	-2.01036	0.0429435	0.999993	4835.17	4228.93	0.193461	0.722594	0.999863
Zlat_10031599	1385	3307	1751	4273	2684	3478.5	3941	3907.5	3874	3309	2628	1947	74.4448	210.344	75.0963	278.606	150.468		214.003		201.438	136.448		100.719	3633.85	1819.91	0.997104	0.165741	0.678461	1554.75	1125.94	0.471045	0.67102	0.999979	2735.42	1940.44	0.495187	0.377678	0.999946	1403.13	1668.44	-0.243448	0.81061	0.999993	2508.74	3601.05	-0.52106	0.457037	0.999863
Zlat_10012678	1081	2735	2614	2228	2221	2224.5	2590	2430	2270	3511	2099.5	688	37.145	111.21	71.6685	92.8673	79.5976		89.9092		75.4566	92.5531		22.7523	1602.77	1848.88	-0.206407	0.726238	0.969685	818.872	1070.93	-0.375237	0.788664	0.999979	2154.33	1970.47	0.128896	0.856269	0.999946	744.468	890.785	-0.246586	0.854298	0.999993	1982.49	1602.49	0.307428	0.634682	0.999863
Zlat_10013070	3787	3102	1444	2454	4315	3384.5	7693	6152	4611	1567	870	173	99.8981	96.831	30.3932	78.5252	118.719		205.016		117.667	31.7115		4.39208	1664.86	2616	-0.651203	0.467368	0.904816	2207.07	1435.08	0.626108	0.599627	0.999979	1426.97	2773.79	-0.958538	0.333329	0.999946	2001.19	1157.58	0.794104	0.527848	0.999993	1313.25	1686.07	-0.360735	0.733857	0.999863
Zlat_10026873	3784	1936	4438	2397	2605	2501	2231	2317.5	2404	2471	3370	4269	178.248	107.917	166.805	136.967	127.985		106.17		109.548	89.296		193.536	2353.84	3306.65	-0.490764	0.531714	0.927601	889.491	1582.31	-0.819492	0.448563	0.999979	3337.09	3503.2	-0.0702288	0.94054	0.999946	803.894	1125.48	-0.473037	0.645804	0.999993	3046.51	2336.97	0.382644	0.665358	0.999863
Zlat_10000439	3741	566	1303	2685	5202	3943.5	5025	6194.5	7364	3537	2657	1777	250.566	44.8603	69.635	218.149	363.398		340.017		477.14	181.742		114.547	2843.29	1997.53	0.509448	0.60049	0.946509	2081.13	891.696	1.22685	0.414181	0.999979	2626.21	2106.65	0.318175	0.742917	0.999946	1891.7	1551.79	0.290164	0.837504	0.999993	2409.84	2840.92	-0.237328	0.671164	0.999863
Zlat_10040685	1344	5677	1690	2926	2582	2754	3599	3938.5	4278	2576	1929.5	1283	75.8055	378.906	76.0565	200.193	151.892		205.075		233.421	111.464		69.645	1871.75	2304.09	-0.299972	0.650949	0.955609	1324.81	1595.27	-0.261366	0.860256	0.999979	2155.51	2464.63	-0.193473	0.777424	0.999946	1204.31	1080.74	0.163363	0.906306	0.999993	1978.27	1874.99	0.0773241	0.877366	0.999863
Zlat_10014395	478	322	1334	2769	2894	2831.5	7425	5944.5	4464	334	175	16	16.969	13.5268	37.7861	119.241	107.153		266.29		153.302	9.0962		0.546651	1400.01	679.403	1.04396	0.286288	0.805713	2007.57	315.338	2.67484	0.0682483	0.5751	1704.84	720.971	1.24183	0.404386	0.999946	1825.39	985.831	0.892786	0.554734	0.999993	1566.98	1418.58	0.143393	NA	1
Zlat_10036302	4197	1686	23983	405	1306	855.5	337	719	1101	3058	1621	184	205.611	97.7407	937.473	24.0677	66.7309		16.6789		52.1785	114.929		8.67535	895.135	9597.9	-3.42332	0.00286594	0.0859571	240.571	4116.72	-4.0595	0.00414625	0.128121	1164.65	10186.5	-3.12845	0.0098989	0.336889	218.622	396.46	-0.815338	0.522508	0.999993	1075.16	886.096	0.280222	0.784768	0.999863
Zlat_10009949	845	507	75	13383	4325	8854	356	891	1426	64	1538.5	3013	37.2462	26.445	2.63776	715.57	198.833		15.8528		60.8054	2.16417		127.816	4241.13	464.904	3.18988	0.0128285	0.200895	297.874	250.561	0.278696	0.848653	0.999979	1665.99	491.917	1.75981	0.254398	0.999946	270.684	3155.26	-3.51775	0.021522	0.999993	1513.51	4310.04	-1.51014	0.35445	0.999863
Zlat_10032123	3415	3157	4070	2124	2017	2070.5	1571	1690	1809	4879	4487	4095	177.979	194.699	169.247	134.279	109.638		82.7152		91.2042	195.072		205.398	2624.59	3313.72	-0.336999	0.677198	0.960436	737.789	1724.18	-1.21705	0.236645	0.923231	4135.93	3517.39	0.233617	0.754304	0.999946	663.4	1089.57	-0.707017	0.467264	0.999993	3786.33	2590.75	0.547891	0.52309	0.999863
Zlat_10011493	2422	3535	1207	2347	2441	2394	2417	2893	3369	4105	2871.5	1638	30.4017	52.5079	12.0887	35.7364	31.9572		30.65		40.9093	39.5297		19.7879	1828.77	2102.78	-0.201755	0.755852	0.973414	972.225	1271.01	-0.376938	0.792255	0.999979	2507.89	2236.83	0.165014	0.813256	0.999946	883.747	981.325	-0.14083	0.91694	0.999993	2303.07	1825.31	0.335746	0.567381	0.999863
Zlat_10048823	945	2760	786	4886	5372	5129	5675	5785.5	5896	872	655	438	99.4075	343.564	65.9718	623.468	589.386		603.092		599.987	70.3703		44.3429	2456.44	1222.8	1.00676	0.285094	0.805296	1947.65	818.393	1.25536	0.402266	0.999979	1698.59	1305.85	0.379475	0.687274	0.999946	1770.58	1764.68	0.0088519	0.995384	0.999993	1559.9	2492.25	-0.676177	0.540575	0.999863
Zlat_10005861	1582	3806	3121	1907	3187	2547	1892	2073.5	2255	2474	3035.5	3597	96.8776	275.802	152.496	141.658	203.552		117.049		133.586	116.226		211.992	2127.78	2439.75	-0.198015	0.752772	0.97299	697.463	1436.37	-1.02805	0.458437	0.999979	2923.52	2600.21	0.168795	0.841885	0.999946	634.023	1072.77	-0.743796	0.571954	0.999993	2670.4	2117.84	0.33449	0.694246	0.999863
Zlat_10024240	3102	77	608	10593	7267	8930	3995	4122	4249	2864	2813.5	2763	99.0473	2.90939	15.49	410.292	242.01		128.869		131.246	70.1551		84.9071	5618.9	1420.84	1.98374	NA	1	2114.05	598.419	1.82056	NA	1	5086.06	1494.98	1.76659	0.171508	0.999946	1890.52	3425.57	-0.857557	0.411768	0.999993	4662.91	5644.37	-0.275631	0.71463	0.999863
Zlat_10000859	1608	4692	582	4620	3158	3889	5504	6526.5	7549	3526	2091.5	657	35.3481	122.053	10.2083	123.196	72.4051		122.233		160.534	59.4632		13.8998	2089.16	1840.69	0.183005	0.837513	0.982117	2193.51	1294.34	0.764763	0.621204	0.999979	2023.64	1966.91	0.0410953	0.962565	0.999946	1993.9	1410.05	0.503664	0.734113	0.999993	1862.62	2110.89	-0.18083	0.821174	0.999863
Zlat_10018890	1339	361	818	5446	5007	5226.5	4495	5267	6039	1006	681	356	85.0339	27.1287	41.4489	419.529	331.639		288.384		370.999	49.0111		21.7582	2738.71	860.958	1.67016	0.0703663	0.480281	1770.41	396.807	2.16269	0.137689	0.773692	1141.3	909.811	0.327627	0.729813	0.999946	1609.32	1862.43	-0.205943	0.888703	0.999993	1048.59	2768.87	-1.40087	0.105793	0.999863
Zlat_10018019	1460	6219	2965	2689	1759	2224	2435	2498	2561	3678	3312	2946	73.1984	368.961	118.61	163.536	91.9796		123.333		124.21	141.464		142.149	2393.44	2871.66	-0.263519	0.734929	0.971394	870.736	1889.06	-1.10499	0.380999	0.999979	3212.22	3069.42	0.0653565	0.927742	0.999946	790.283	1081.84	-0.438824	0.70232	0.999993	2941.82	2370.33	0.31209	0.684483	0.999863
Zlat_10042038	242	967	59	6517	8007	7262	3129	3599	4069	2533	1527	521	8.59099	40.6224	1.6712	280.639	296.466		112.218		139.737	68.984		17.8003	3526.54	325.153	3.43876	0.00144261	0.0564664	1209.97	244.368	2.31468	0.138292	0.774987	2161.24	348.207	2.63341	0.0113509	0.362891	1099.89	2500.85	-1.17821	0.427972	0.999993	1987.83	3575.22	-0.846959	0.387597	0.999863
Zlat_10027362	4952	232	2120	3567	4344	3955.5	2805	2477.5	2150	5913	7826.5	9740	284.931	15.7964	97.3291	248.963	260.691		163.05		119.672	261.007		539.361	3829.74	2655.84	0.52802	0.645556	0.954077	925.118	1125.67	-0.273946	0.828561	0.999979	7334.84	2798.96	1.38989	0.272019	0.999946	837.229	1799.59	-1.09119	0.299453	0.999993	6695.08	3799.56	0.817368	0.394668	0.999863
Zlat_10012893	1342	4494	1695	1993	2488	2240.5	3301	3614.5	3928	2842	1908.5	975	18.8149	74.5577	18.9612	33.8945	36.3811		46.7546		53.2742	30.5674		13.1557	1647.83	2045.58	-0.312439	0.606812	0.947217	1215.82	1354.07	-0.147903	0.919336	0.999979	1903.01	2185.21	-0.199508	0.75471	0.999946	1105.23	899.349	0.305413	0.823454	0.999993	1748.58	1646.19	0.0875746	0.867507	0.999863
Zlat_10008616	1177	1802	557	3714	4386	4050	2438	2420.5	2403	4998	3447.5	1897	22.5743	40.8981	8.52395	86.4077	87.737		47.239		44.5849	73.5393		35.016	2794.06	1030.96	1.43839	0.0262193	0.296358	815.102	631.027	0.380928	0.78901	0.999979	3597.35	1097.01	1.71344	0.0109375	0.355592	741.011	1585.88	-1.08542	0.419895	0.999993	3304.36	2796.75	0.240727	0.629298	0.999863
Zlat_10038367	2160	2606	2109	2996	3232	3114	2577	3159	3741	2612	2448.5	2285	67.4616	96.3137	52.5566	113.506	105.281		81.3106		113.028	62.5837		68.6833	2121.7	2082.24	0.0271776	0.959398	0.995768	1061.37	1154.97	-0.112739	0.936024	0.999979	2410.06	2212.61	0.12311	0.853284	0.999946	964.764	1216.35	-0.32516	0.812474	0.999993	2206.46	2124.75	0.0541065	0.930429	0.999863
Zlat_10030172	3134	1582	3601	1616	2096	1856	1754	2199	2644	3419	2406.5	1394	54.4449	32.5219	49.9148	34.0543	37.9775		30.7835		44.4341	45.5662		23.3068	1477.01	2710.33	-0.876139	0.238129	0.768835	738.665	1296.51	-0.797971	0.560811	0.999979	2094.91	2871.25	-0.454725	0.555765	0.999946	671.425	769.875	-0.183479	0.88993	0.999993	1923.65	1472.28	0.386334	0.52584	0.999863
Zlat_10042543	3476	2317	4234	852	1449	1150.5	1225	1410	1595	4747	4868.5	4990	177.384	139.918	172.399	52.741	77.1225		63.1541		78.7396	185.841		245.075	3068.49	3205.32	-0.0634268	NA	1	474.035	1583.73	-1.71799	0.196422	0.872678	4217.82	3398.54	0.311492	0.743167	0.999946	430.905	966.843	-1.14423	0.384766	0.999993	3856.15	3001.38	0.361859	0.762813	0.999863
Zlat_10032305	213	5926	353	22	225	123.5	218	145.5	73	180	1242.5	2305	6.47553	213.191	8.56286	0.811319	7.13436		6.69549		2.14692	4.19811		67.4418	236.395	1493.85	-2.66361	NA	1	49.2833	1289.94	-4.58425	NA	1	1343.58	1610.12	-0.261551	NA	1	44.8187	80.968	-0.699363	0.592858	0.999993	1221.58	231.853	2.40019	0.104894	0.999863
Zlat_10010379	1110	3114	1488	2872	3149	3010.5	3546	4433.5	5321	2699	1556.5	414	18.9946	63.0575	20.3169	59.6163	56.2026		61.3022		88.0841	35.432		6.8182	1633.91	1586.98	0.0427787	0.949632	0.994493	1489.29	1007.94	0.569325	0.697048	0.999979	1712.58	1693.48	0.0164279	0.982737	0.999946	1353.73	1079.86	0.33199	0.818283	0.999993	1576.55	1649.23	-0.0653068	0.935726	0.999863
Zlat_10027139	3669	1608	5313	677	896	786.5	931	1052.5	1174	7757	7571.5	7386	65.3276	33.8802	75.4808	14.6221	16.6392		16.7467		20.2215	105.957		126.567	5728.06	3466.72	0.724266	NA	1	1229.81	1609.39	-0.401889	0.726039	0.999979	6178.12	3672.59	0.750333	0.502938	0.999946	1080.22	1494.19	-0.479263	NA	1	5649.53	5574.46	0.0194305	0.989469	0.999863
Zlat_10027921	283	3058	238	1893	1724	1808.5	6649	6457	6265	1621	1069.5	518	12.6366	161.582	8.47948	102.534	80.2893		299.937		270.621	55.528		22.2605	1370.67	856.149	0.678312	0.486868	0.911499	2174.97	700.988	1.63704	0.312001	0.974695	1291.66	920.64	0.488277	0.630631	0.999946	1977.3	741.48	1.4193	0.314342	0.999993	1187.05	1368.55	-0.204453	0.736693	0.999863
Zlat_10049118	2273	1920	4119	2526	3188	2857	4121	4720.5	5320	2843	1986.5	1130	38.3225	38.3059	55.4108	51.6607	56.0595		70.1918		86.7686	36.7719		18.3356	2532.34	2612.04	-0.0450787	0.95092	0.994835	1587.09	1292.27	0.302445	0.832113	0.999979	2043.66	2772.4	-0.439845	0.526561	0.999946	1442.69	1245.17	0.218531	0.873737	0.999993	1876.92	2517.42	-0.422889	0.474898	0.999863
Zlat_10041069	8538	436	137	7360	9942	8651	6844	5418.5	3993	4746	3107	1468	332.72	20.1057	4.25982	347.915	404.085		269.44		150.528	141.885		55.0567	4809.88	3473.67	0.469651	0.736967	0.971394	1830.23	1494.88	0.295709	0.860909	0.999979	3044.03	3651.18	-0.262304	0.851103	0.999946	1664.16	3109.7	-0.897213	0.536502	0.999993	2797.94	4849.2	-0.793557	0.220768	0.999863
Zlat_10034151	1344	1282	1254	2327	3047	2687	16043	12445.5	8848	2533	1429.5	326	34.7585	39.2338	25.8766	73.0014	82.1884		419.157		221.362	50.2553		8.11412	1523.16	1202.76	0.341695	0.596569	0.945086	4205.07	641.825	2.71393	0.0708392	0.58536	1709.85	1276.7	0.421896	0.607716	0.999946	3823.58	973.461	1.97565	0.188163	0.999993	1574.22	1534.56	0.0366601	0.964807	0.999863
Zlat_10044278	8927	326	5786	2329	2520	2424.5	3791	6102	8413	4792	2951	1110	275.3	11.8968	142.373	87.125	81.0546		118.109		250.985	113.371		32.9447	4778.59	5389.04	-0.173625	0.893231	0.989185	2115.08	2263.52	-0.0933885	0.94511	0.999979	2068.18	5684.45	-1.45861	0.240041	0.999946	1919.32	1662.79	0.212687	0.856743	0.999993	1903.48	4688.08	-1.30005	0.226731	0.999863
Zlat_10031802	1648	3849	3848	960	1067	1013.5	1823	2099.5	2376	5067	5175	5283	48.6358	134.418	90.6113	34.3671	32.8428		54.352		67.8332	114.719		150.052	4051.8	2705.01	0.582528	0.614797	0.948086	1671.32	1549.55	0.10206	0.925973	0.999979	4386	2881.96	0.605715	0.532667	0.999946	1477.7	1165.1	0.336481	0.76211	0.999993	4009.64	3952.92	0.0207702	0.987372	0.999863
Zlat_10020924	1335	4124	853	5186	4739	4962.5	4912	5232	5552	923	581	239	105.003	383.838	53.5323	494.794	388.76		390.307		422.44	55.6937		18.0917	2443.62	1695.31	0.527845	0.565866	0.938341	1760.44	1168.91	0.59566	0.692932	0.999979	1465.89	1811.5	-0.305216	0.763275	0.999946	1600.34	1732.79	-0.110115	0.941703	0.999993	1347.33	2476.93	-0.878535	0.424302	0.999863
Zlat_10029356	746	4724	910	5128	4489	4808.5	4173	5093	6013	673	544	415	50.3594	377.365	49.0152	419.916	316.059		284.59		392.672	34.8531		26.962	2352.31	1614.81	0.542983	0.580337	0.942008	1711.23	1202.98	0.513255	0.738774	0.999979	1698.79	1731.26	-0.0272648	0.979479	0.999946	1555.48	1677.74	-0.104464	0.944937	0.999993	1559.81	2385.2	-0.612902	0.5837	0.999863
Zlat_10028338	0	346	0	6752	5381	6066.5	8072	9395	10718	47	23.5	0	0	70.9132	0	1418.55	972.03		1412.38		1795.77	6.24487		0	2779.29	75.8421	5.19417	0.0193618	0.249934	3158.19	70.638	5.48304	0.14113	0.781959	1174.46	81.9774	3.84005	NA	1	2870.82	2079.74	0.467034	0.785432	0.999993	1079.18	2826.79	-1.38922	0.523461	0.999863
Zlat_10018439	3698	1025	8915	1833	2034	1933.5	2637	2189	1741	3818	5602.5	7387	106.568	34.9537	204.988	64.0757	61.1344		76.7712		48.5349	84.4072		204.875	7142.16	4490.06	0.66946	0.601276	0.946509	1545.11	1959.19	-0.348185	0.758043	0.999979	5396.41	4757.73	0.181654	0.873793	0.999946	1369.98	2088.21	-0.613582	0.573188	0.999993	4923.39	6970.97	-0.50162	0.696152	0.999863
Zlat_10030220	1318	5178	1344	1057	1128	1092.5	4372	3267	2162	2601	4347.5	6094	89.6788	416.915	72.9662	87.2414	80.0498		300.528		142.307	135.769		399.061	1462.1	2075.07	-0.506356	0.560598	0.936383	1213.98	1444.59	-0.24318	0.842876	0.999979	4330.38	2219.38	0.964093	0.3346	0.999946	1099.14	591.191	0.904441	0.397707	0.999993	3948.91	1441.86	1.4541	0.167517	0.999863
Zlat_10039617	1235	1518	331	10028	3507	6767.5	562	1243	1924	160	1458.5	2757	88.9744	129.414	19.0272	876.366	263.518		40.9039		134.091	8.84308		191.16	3336.83	919.844	1.85935	0.0805714	0.506999	415.815	553.358	-0.390043	0.784338	0.999979	1627.76	977.502	0.735398	0.568278	0.999946	377.873	2429.06	-2.66499	0.07334	0.999993	1480.04	3386.39	-1.19455	0.393546	0.999863
[truncated: 51,575 more rows]
[truncated: 14 more columns]

## Sheet: kegg
gene_id	pathway_gene_id	pathway_id	pathway_name
Zlat_10041387	4344328	osa03013	RNA transport
Zlat_10041388	4344331	osa04016	MAPK signaling pathway - plant
Zlat_10041388	4344331	osa04075	Plant hormone signal transduction
Zlat_10005292	4332623	osa04712	Circadian rhythm - plant
[truncated: 19,061 more rows]

## Sheet: keggenrich_significant
		KEGGID	Description	GeneRatio	BgRatio	pvalue	padj	geneID	geneName	keggID	Count
[truncated: 60 more rows]
